# Supplementary material for: The role of Transposable Elements in shaping the combinatorial interaction of Transcription Factors
Source: BMC Genomics. 2012 Aug 16;13:400. doi: 10.1186/1471-2164-13-400 (PMC3478180; doi:10.1186/1471-2164-13-400)
Supplement: Additional file 2 — Additional Tables S1 to S11. [file 1471-2164-13-400-S2.xls]

## Sheet: LEGEND
Table	Description
S1	targets of specific TEs (or classes of TEs) within the CM datset are enriched for specific GO categories. Here are shown results for the case of the CM datset
S2	targets of specific TEs (or classes of TEs) within the E2T dataset are enriched for specific GO categories
S3	Table shows fraction of instances of most enriched transposable elements present in the CM dataset carrying particular computationally predicted transcription factor binding sites. Only transcription factors known to be significant ER cofactors are considered
S4	Table shows fraction of instances of most enriched transposable elements present in the E2T carrying particular computationally predicted transcription factor binding sites. Only transcription factors known to be significant ER cofactors are considered
S5	TFBSs correlators (enriched motif spacing)
S6	transposons from the CM dataset conserved in mouse
S7	transposons from the E2T dataset conserved in mouse
S8	targets of specific TEs (or classes of TEs) within the CM datset are enriched for specific GO categories. Here are shown results for the case of the CM datset, considering peaks carrying repeats conserved in mouse
S9	targets of specific TEs (or classes of TEs) within the E2T dataset are enriched for specific GO categories considering peaks carrying repeats conserved in mouse
S10	genes near (regulated by) human-mouse conserved transposons in the CM dataset.
S11	genes near (regulated by) human-mouse conserved transposons in the E2T dataset

## Sheet: Table S1
Single repeats and classes enriched in CM dataset
Single repeats
Repeat	GO term	p-value
MER41B	golgi apparatus	1.7E-3
MER49	alternative splicing	3.1E-3
	Secreted	5.2E-3
	extracellular region	7.0E-3
MER4D	Secreted	4.8E-4
	extracellular region	3.5E-3
	signal	9.5E-3
MIR3	positive regulation of transcription	1.3E-4
	activator	1.3E-4
	positive regulation of gene expression	1.7E-4
	positive regulation of nucleobase, nucleoside, nucleotide and nucleic acid metabolic process	3.2E-4
	positive regulation of nitrogen compound metabolic process	4.2E-4
	positive regulation of macromolecule biosynthetic process	4.9E-4
	positive regulation of cellular biosynthetic process	7.3E-4
	positive regulation of biosynthetic process	8.3E-4
	positive regulation of transcription from RNA polymerase II promoter	1.7E-3
	positive regulation of transcription, DNA-dependent	2.1E-3
	positive regulation of RNA metabolic process	2.3E-3
	sequence-specific DNA binding	3.3E-3
	regulation of transcription from RNA polymerase II promoter	3.9E-3
	positive regulation of macromolecule metabolic process	4.8E-3
	Zinc finger, LIM-type	6.8E-3
	LIM domain	6.9E-3
	LIM	9.7E-3
	Keratin, type I	6.9E-4
	Filament	6.5E-3
	Intermediate filament protein, conserved site	6.5E-3
	Intermediate filament protein	6.8E-3
	Intermediate filament	8.9E-3
	Role of PPAR-gamma Coactivators in Obesity and Thermogenesis	3.1E-3
	Pathways in cancer	2.4E-3
	growth	4.8E-3
	response to vitamin	7.2E-3
	response to nutrient	9.9E-3
	guanine-nucleotide releasing factor	4.4E-3
MIRc	sh3 domain	7.8E-5
	Src homology-3 domain	1.0E-4
	SH3	1.6E-4
	growth factor receptor	6.2E-3
	Immunoglobulin I-set	2.5E-3
Classes
Class	GO term	P-value
LTR/ERV1	Glutathione metabolism	3.7E-4
	Drug metabolism	1.0E-3
	glutathione transferase activity	1.9E-3
	transferase activity, transferring alkyl or aryl (other than methyl) groups	3.3E-3
	Metabolism of xenobiotics by cytochrome P450	6.6E-3
	Thioredoxin fold	7.9E-3
	mannose-binding	2.0E-3
	entry into other organism during symbiotic interaction	7.3E-3
	movement in host environment	7.3E-3
	entry into cell of other organism during symbiotic interaction	7.3E-3
	entry into host cell	7.3E-3
	entry into host	7.3E-3
	movement in environment of other organism during symbiotic interaction	7.3E-3
	entry of virus into host cell	7.3E-3
	cell recognition	4.2E-3
	Secreted	5.1E-3
	P2X purinoreceptor	3.9E-3
LTR/ERVK	Glutathione S-transferase, C-terminal	1.2E-3
	Glutathione S-transferase, N-terminal	1.3E-3
	glutathione transferase activity	1.5E-3
	Glutathione S-transferase/chloride channel, C-terminal	2.5E-3
	transferase activity, transferring alkyl or aryl (other than methyl) groups	9.0E-3

## Sheet: Table S2
Single repeats and classes enriched in E2T dataset
Single repeats
Repeat	GO term	P-value
MER20.	Intermediate filament protein, conserved site	1.3E-5
	Intermediate filament	1.8E-5
	Keratin, type I	4.1E-5
	intermediate filament	2.9E-4
	intermediate filament cytoskeleton	3.2E-4
	Filament	4.2E-4
	Intermediate filament protein	4.4E-4
	structural constituent of cytoskeleton	4.7E-4
	keratin	3.1E-3
	structural molecule activity	9.0E-3
MIR3	regulation of Ras protein signal transduction	2.1E-3
	regulation of Rho protein signal transduction	3.5E-3
	Guanine-nucleotide dissociation stimulator, CDC24, conserved site	4.9E-3
	regulation of small GTPase mediated signal transduction	5.1E-3
	small GTPase regulator activity	5.3E-3
	Dbl homology (DH) domain	6.4E-3
	RhoGEF	9.2E-3
	GTPase regulator activity	9.3E-3
	Rho guanyl-nucleotide exchange factor activity	9.3E-3
	growth	5.9E-3
	EF-Hand type	9.5E-3
	regulation of transcription from RNA polymerase II promoter	5.7E-3
MIRb	cadmium	8.0E-6
	cadmium ion binding	2.8E-5
	Metallothionein, vertebrate, metal binding site	4.2E-5
	metal-thiolate cluster	5.3E-5
	Metallothionein, vertebrate	6.1E-5
	Metallothionein superfamily, eukaryotic	6.1E-5
	chelation	3.4E-4
	metal binding	5.0E-3
	C2 membrane targeting protein	4.7E-3
	gpi-anchor	9.6E-3
	Isomerase	7.4E-3
MIRc	membrane fraction	3.1E-4
	insoluble fraction	4.8E-4
	cell fraction	3.5E-3
	plasma membrane	5.7E-5
	cytoplasmic vesicle	1.8E-3
	vesicle	2.7E-3
	cytoplasmic membrane-bounded vesicle	3.9E-3
	membrane-bounded vesicle	5.0E-3
	melanosome	8.4E-3
	pigment granule	8.4E-3
	sh3 domain	9.1E-3
	Adipocytokine signaling pathway	3.5E-3
	Small cell lung cancer	7.8E-3
	nucleus localization	3.7E-3
MamRep605	intracellular signaling cascade	3.8E-3
Classes
Class	GO term	P-value
LTR/ERV1	signal	3.8E-4
	Secreted	5.3E-4
	transferase activity, transferring alkyl or aryl (other than methyl) groups	5.1E-3
	Peptidase S1A, chymotrypsin	3.0E-3
	Peptidase S1/S6, chymotrypsin/Hap, active site	3.1E-3
	Tryp_SPc	3.6E-3
	Peptidase S1 and S6, chymotrypsin/Hap	5.1E-3
LTR/ERVL	taxis	4.0E-3
	chemotaxis	4.0E-3
	A band	8.4E-3
	transferase	1.9E-3

## Sheet: Table S3
	ALR/Alpha	L2b	LSU-rRNA_Hsa	LTR16A	LTR19A	LTR33	LTR3A	LTR40a	LTR8	MER31A	MER39	MER41A	MER41B	MER49	MER4A1	MER4D	MER50	MER52A	MER77	MER87	MER91A	MIR3	MIRc	MLT2B4
AML	0	0	0.16	0	0	0.02	0	0	0	0	0	0	0	0	0	0	0	0	0	0.06	0	0	0	0
AP-1	0	0.02	0	0.1	0	0	0	0	0.1	0	0	0	0.02	0	0	0.1	0	0	0	0.06	0	0.02	0.02	0.05
AP-2	0	0.01	0.16	0	0	0	0.04	0	0	0	0	0	0	0	0	0.05	0	0	0	0	0	0	0	0.05
AP-2alpha	0	0.01	0.11	0	0	0.02	0.04	0	0	0	0	0	0	0	0	0	0	0.06	0	0	0	0	0	0
ATF4	0	0.02	0	0.03	0	0.02	0.12	0	0	0	0	0	0.02	0.06	0	0.1	0	0.06	0	0	0	0.01	0.02	0
AbaA	0	0.01	0	0.03	0	0.02	0	0	0	0	0.05	0.15	0.32	0	0	0	0	0	0.05	0	0	0	0	0
Abd-B	0	0	0	0.03	0	0	0.04	0	0	0	0.05	0	0	0.03	0	0	0	0	0	0	0	0	0	0
Arnt	0	0	0	0	0	0	0.04	0	0	0	0	0	0	0	0	0	0	0.12	0	0	0	0	0	0
BRK	0	0	0.16	0	0	0	0.36	0	0	0	0	0.04	0	0	0	0	0.1	0	0.05	0	0	0.01	0	0
Bcd	0	0	0	0	0	0	0	0.05	0.02	0	0	0	0	0	0	0	0	0	0	0	0	0.01	0	0
C/EBP	0.11	0.02	0	0	0	0	0	0	0	0	0	0	0.02	0	0.07	0	0	0	0	0	0	0.01	0.01	0
CACCC-binding	0	0	0	0.03	0	0	0	0.05	0	0.1	0	0	0	0	0	0	0.05	0	0	0	0	0	0	0
CBF1	0	0	0	0	0	0	0	0	0	0	0	0	0	0.03	0	0	0	0	0.18	0	0	0.01	0.01	0
CF1	0	0.01	0	0.07	0	0	0.04	0	0.1	0.15	0	0.02	0.02	0	0.07	0	0	0.06	0.05	0	0	0.02	0.01	0
COUP-TF,	0	0.02	0	0	0	0	0	0	0.02	0	0	0.02	0	0	0	0	0.05	0	0.14	0	0	0	0	0
CP2	0	0	0.05	0	0	0	0	0.05	0	0	0	0	0	0	0	0	0	0.06	0	0	0	0	0	0.05
CPRF-2	0	0.01	0.11	0	0	0	0	0.05	0	0.05	0	0	0	0	0	0	0	0	0	0	0	0.01	0.01	0
CPRF-3	0	0.01	0.11	0	0	0	0	0.05	0	0	0	0	0	0	0	0	0	0	0	0	0	0.01	0.01	0
Cdx-2	0	0	0	0	0	0	0	0	0.06	0	0.05	0	0	0	0	0	0	0	0	0	0	0.01	0	0
Crx	0	0	0	0	0	0.02	0	0	0	0.05	0	0	0.02	0	0	0	0	0	0	0	0	0	0	0
DAF-16	0	0.02	0	0	0	0.02	0	0	0	0	0	0	0.02	0	0	0.05	0	0	0	0.18	0	0	0	0
Dfd	0	0	0.05	0	0.05	0	0	0	0.13	0.05	0	0	0	0	0	0	0	0	0	0	0	0	0	0
E2F-1	0	0.01	0	0	0	0	0.04	0	0	0	0	0	0	0	0	0	0	0	0	0	0	0	0	0
E47	0	0.01	0	0.1	0	0	0	0	0	0	0	0	0.02	0.03	0	0	0	0.31	0	0	0.06	0.02	0.01	0
EBF	0	0.01	0	0	0	0.02	0	0.05	0	0	0	0	0	0	0	0	0.19	0.06	0	0	0	0.01	0	0
ER	0	0.01	0	0	0	0.02	0	0	0	0.35	0.2	0.04	0.33	0	0	0.1	0	0	0	0.06	0	0.02	0.03	0.05
ERR	0	0.02	0	0.03	0	0.06	0	0.05	0	0	0	0	0.05	0	0	0	0.14	0	0	0	0.06	0.06	0.06	0
Ets	0	0	0	0	0.05	0.02	0.2	0	0.02	0.05	0	0	0.05	0	0	0	0	0	0	0	0	0.01	0	0
Eve	0	0.01	0	0	0	0.02	0	0	0	0	0	0	0	0	0	0.05	0	0.19	0	0.06	0	0.01	0.03	0
Evi-1	0.05	0.01	0	0	0	0	0	0	0.21	0	0	0.29	0.33	0.03	0	0.05	0	0	0	0	0	0.01	0.01	0
FAC1	0.11	0	0	0	0.05	0	0	0	0	0	0	0	0	0	0	0	0	0	0	0	0.06	0	0	0
FOX	0	0.01	0	0	0	0	0	0	0	0	0	0	0	0	0.07	0	0	0	0	0	0	0	0	0.05
FOXD3	0	0	0.05	0	0	0.02	0	0	0	0	0	0	0	0	0.07	0	0	0	0	0	0	0	0	0
FOXO1	0.11	0.01	0	0	0	0	0	0	0	0	0.05	0.02	0	0	0	0	0	0	0.05	0	0	0.01	0	0
FOXO3	0	0.01	0	0	0	0	0	0	0	0	0	0	0	0	0	0	0	0	0	0.18	0	0.01	0.01	0
GAMYB	0	0	0	0	0.05	0	0	0	0.02	0	0	0	0.02	0	0	0.05	0.05	0	0	0.06	0	0.01	0	0
GBP	0	0.01	0	0.03	0	0	0.16	0	0	0	0.05	0	0	0	0	0	0	0	0	0	0	0.01	0.01	0
GLI	0	0	0.05	0	0	0.02	0	0	0.25	0	0	0	0	0	0	0	0	0	0	0	0	0.01	0	0.1
HAP2/3/4	0	0	0	0	0	0	0	0	0	0.05	0	0	0	0	0	0	0	0.06	0	0	0	0.01	0	0.1
HEB	0	0.01	0	0.07	0	0.02	0	0	0.21	0	0	0	0.02	0	0	0	0	0.06	0	0	0	0.01	0.01	0
HFH3	0	0.01	0	0	0	0	0	0	0	0	0	0	0	0	0	0	0	0	0	0	0	0	0	0
HNF3	0	0.02	0	0	0	0.04	0	0	0	0	0.25	0	0	0	0	0	0	0	0.05	0	0	0.01	0.02	0.05
HNF4alpha	0	0.01	0.05	0	0	0	0.08	0	0	0	0.1	0.02	0	0	0	0	0.05	0	0.14	0	0	0	0	0
HOXA3	0	0	0	0	0.59	0	0	0	0	0	0	0.04	0.02	0	0	0	0	0	0	0	0	0.01	0	0
HOXA4	0	0	0	0	0	0	0	0	0	0	0	0	0	0	0	0	0.14	0	0	0	0	0	0	0
HP1	0	0	0	0	0	0.02	0	0	0	0	0	0.02	0	0	0	0	0	0	0	0	0	0	0	0
HSF1	0.11	0.01	0.05	0	0	0	0	0	0	0.05	0	0	0	0	0	0	0	0	0	0	0	0.01	0	0
Hairy	0	0	0.11	0	0	0	0	0	0	0	0	0	0	0	0	0	0	0	0	0	0	0	0	0
KAISO	0	0.01	0	0	0	0.12	0.08	0	0.02	0.2	0	0	0	0	0	0	0	0	0	0	0	0.01	0.01	0
KROX	0	0	0.05	0	0	0	0	0	0	0.1	0	0	0	0	0	0	0	0	0	0.06	0	0	0	0
Knox3	0	0	0	0	0	0.04	0	0	0.02	0	0.05	0.1	0	0	0.07	0	0	0	0	0	0	0.01	0.01	0
LXR,	0	0	0	0.03	0	0	0	0	0	0	0.1	0	0	0	0	0	0	0	0	0	0	0	0	0
MEIS1	0	0.01	0	0.03	0.09	0	0	0	0.02	0	0.05	0.02	0	0	0.07	0.05	0	0	0	0	0	0.01	0	0
MYBAS1	0	0	0.11	0	0	0.02	0	0	0	0.05	0	0	0.02	0	0	0	0	0	0	0	0	0.01	0	0
Muscle	0	0	0	0	0	0	0	0	0	0.1	0	0	0	0	0	0	0	0	0	0	0	0	0	0
N-Myc	0	0.01	0	0.03	0	0	0	0	0	0.05	0	0	0	0	0	0	0	0.12	0	0	0	0	0	0
NF-1	0	0.01	0	0.03	0	0	0	0	0	0.05	0	0	0.02	0	0	0	0.14	0	0.09	0.06	0.12	0.01	0.01	0
NF-AT	0	0	0	0.03	0	0	0	0	0	0.1	0	0	0	0	0	0	0	0	0.05	0	0	0	0	0
NF-E2	0	0.01	0	0.17	0	0.02	0.04	0	0.02	0	0	0	0.02	0	0	0	0	0	0	0.18	0	0.02	0.01	0
NF-Y	0	0	0	0.03	0	0.06	0	0	0.19	0	0	0	0	0	0	0	0	0.06	0	0	0	0	0	0
NF-kappaB	0	0.01	0	0	0.05	0.02	0	0.05	0	0.05	0	0	0	0	0	0	0	0	0	0	0	0	0	0
OTX	0	0	0	0	0	0	0	0	0	0	0	0	0	0	0	0	0	0	0	0	0	0	0	0.05
Ovo	0	0.01	0	0	0	0	0	0	0.1	0	0	0.04	0	0	0	0	0	0	0	0	0	0.01	0.01	0
P	0	0	0.05	0	0.05	0.02	0	0.05	0	0	0	0	0	0	0	0	0	0	0.05	0	0	0	0.01	0
PEBP	0	0.01	0	0	0	0.04	0	0	0.02	0	0	0	0	0	0	0	0	0	0.05	0	0	0.01	0	0
PHO4	0	0.01	0	0	0	0	0	0	0	0	0	0	0	0	0.13	0	0	0.06	0	0	0	0	0	0
PPAR,	0	0.01	0.05	0	0	0	0.08	0.05	0	0.05	0	0.02	0	0.03	0	0	0.05	0	0.23	0	0	0.01	0	0
PXR,	0	0.02	0	0.03	0	0	0	0	0	0.2	0	0	0	0	0	0	0	0	0.05	0	0	0.02	0	0
Pbx	0	0	0	0	0	0.04	0	0	0	0.05	0	0	0	0.03	0.27	0	0	0	0	0	0	0	0	0
RORalpha	0	0.01	0.05	0.03	0	0	0	0	0.08	0.05	0.25	0	0.03	0	0	0	0	0	0	0	0	0.02	0.02	0.33
RORalpha1	0	0.02	0	0	0	0.02	0	0.05	0.06	0	0.15	0.15	0.11	0.03	0	0	0.14	0	0	0	0.06	0.02	0.04	0
RORalpha2	0	0	0.05	0.03	0	0	0	0	0.02	0	0.15	0	0.03	0	0	0	0	0	0	0	0	0.01	0.02	0.05
ROX1	0	0.01	0	0.03	0	0	0.2	0	0	0	0	0	0	0	0	0	0	0	0	0	0	0.01	0.01	0
RUSH-1alpha	0	0	0	0.03	0.64	0	0	0	0	0	0	0	0	0	0	0	0	0	0	0	0	0	0.01	0
SMAD	0.05	0.01	0	0.03	0	0	0	0	0.02	0.1	0	0	0	0	0	0	0.14	0	0	0	0	0.01	0	0
SMAD3	0	0.03	0	0.07	0	0.02	0	0.05	0	0	0	0	0	0	0	0	0.1	0	0	0	0	0	0	0
SOX	0.11	0	0	0	0	0	0	0	0	0	0	0.02	0	0.21	0	0	0	0	0	0	0	0	0	0
STAT5A	0.11	0	0	0	0	0	0	0	0	0	0	0	0	0	0	0	0	0	0	0	0	0	0	0
STATx	0	0	0	0	0	0	0	0	0.02	0	0	0.02	0.05	0	0	0	0	0	0	0	0	0.01	0	0
STRE	0	0	0	0	0	0.02	0.08	0	0	0.15	0	0	0	0	0	0	0	0	0	0	0	0	0	0
Sp1	0	0	0.11	0.03	0	0	0	0	0	0.05	0	0.1	0.29	0	0	0	0	0.06	0.05	0	0	0.01	0	0
TBX5	0	0.02	0.05	0	0.05	0.02	0	0	0.02	0	0	0	0	0	0.07	0	0	0	0	0	0	0.02	0	0
TCF11	0	0.02	0	0.07	0.05	0	0	0.05	0.31	0.05	0.05	0.02	0.02	0	0	0	0.05	0	0	0	0	0.03	0.01	0.05
TFIIA	0.05	0	0	0.03	0	0	0	0	0	0	0	0	0	0	0	0	0	0	0	0	0	0.01	0	0.1
TGA1b	0	0	0.16	0	0	0	0	0.05	0	0	0	0	0	0	0	0	0	0	0	0	0	0.01	0.01	0
Ttk	0	0.02	0	0.1	0	0	0	0	0	0	0.1	0	0	0	0	0	0	0.06	0	0	0	0	0	0
Whn	0	0.01	0	0	0	0.02	0	0	0	0	0	0	0	0	0	0.05	0	0	0	0	0	0.01	0	0
XFD-3	0	0.02	0	0	0	0	0	0.1	0.02	0	0	0	0	0	0	0	0.05	0	0	0.18	0	0.01	0	0
Xvent-1	0.05	0.02	0	0.03	0.09	0.06	0	0.05	0	0	0.2	0	0	0	0	0	0	0.06	0	0	0	0.01	0	0
YY1	0	0	0	0	0	0	0	0	0	0	0	0	0.02	0.03	0	0	0	0.12	0.05	0	0	0	0	0
ZAP1	0	0	0	0.03	0	0	0	0	0.02	0	0	0	0	0	0	0	0	0	0	0	0	0	0	0.05
ZNF219	0	0.01	0	0	0	0	0	0	0.02	0.1	0	0	0	0	0	0	0	0	0	0	0	0	0	0
Zic3	0	0	0.11	0	0	0	0.08	0	0	0	0	0	0	0.03	0	0	0	0.06	0	0	0	0	0	0.05
Zta	0	0	0	0	0	0.02	0	0	0	0	0	0.02	0	0	0.27	0	0	0	0.05	0	0	0.01	0.01	0.14
bHLH66	0	0.01	0	0	0	0	0	0	0	0	0	0	0	0	0	0	0	0.12	0	0	0	0	0	0
c-Ets-1	0	0.02	0	0	0.05	0.02	0.12	0	0	0	0	0	0.02	0.03	0	0	0	0.06	0	0	0.06	0.01	0	0
c-Ets-2	0	0.02	0	0	0.05	0.02	0.12	0	0	0	0	0	0	0	0	0	0.05	0.06	0	0	0.06	0.01	0.01	0
c-Rel	0	0	0.05	0	0.05	0	0	0.05	0	0.05	0.05	0	0.02	0	0	0	0.1	0.06	0	0	0	0.01	0.01	0
half-ERE	0	0.05	0	0	0	0.1	0	0.1	0	0.2	0.05	0.04	0.02	0.32	0	0.1	0	0.06	0.05	0.12	0	0.05	0.03	0
p300	0	0	0.05	0	0	0	0.16	0	0	0	0.05	0	0	0	0	0	0	0	0	0	0	0	0	0

## Sheet: Table S4
	L2b	LSU-rRNA_Hsa	LTR16A	LTR19A	LTR40a	LTR47A	MER20	MER39	MER41A	MER41B	MER49	MER4A1	MER4B	MER4D	MER77	MER81	MIR3	MIRb	MIRc	MLT2B4	MamRep605
AML	0.01	0	0	0.06	0	0	0	0	0	0	0	0	0	0	0	0	0	0	0	0	0
AP-1	0.04	0	0.09	0	0	0	0	0	0	0.02	0	0	0	0.04	0	0	0.02	0.01	0.02	0.04	0.05
AP-2	0.01	0.12	0	0	0	0	0.02	0	0	0	0	0	0	0.04	0	0	0	0	0	0.04	0
AP-2alpha	0	0.08	0	0	0	0	0	0	0	0	0	0	0	0	0	0	0	0	0.01	0	0
ATF4	0.01	0	0.03	0	0	0	0	0	0	0.02	0.05	0	0	0.04	0	0	0.01	0.01	0.02	0	0.1
AbaA	0.02	0	0	0	0	0	0	0	0.17	0.38	0	0	0	0	0	0	0	0	0	0	0
Abd-B	0.01	0	0.03	0	0	0.12	0	0.03	0.04	0	0	0	0	0	0	0	0	0	0	0	0
Arnt	0.01	0	0	0	0	0	0.02	0	0	0	0	0	0	0	0	0	0	0	0	0	0
BRK	0	0.2	0	0	0	0	0.02	0	0.02	0	0	0	0	0	0	0	0	0	0	0	0
Bcd	0	0.04	0	0	0	0.12	0	0	0	0	0	0	0	0	0	0	0.01	0	0	0	0
C/EBP	0.02	0	0	0	0	0	0.02	0	0	0.02	0	0.05	0	0	0	0	0	0	0.02	0	0.05
CACCC-binding	0.01	0	0.03	0	0	0	0	0	0	0	0	0	0	0	0	0	0	0.01	0	0	0
CBF1	0.01	0	0.03	0	0	0	0	0.05	0	0	0.03	0	0	0	0.12	0	0.01	0.01	0.02	0	0
CF1	0.01	0.04	0.06	0	0	0	0.02	0	0.02	0	0	0.05	0	0	0	0	0.03	0.02	0.02	0	0
COUP-TF,	0.01	0	0	0	0	0	0.03	0	0.02	0.02	0	0.05	0	0	0.12	0	0	0.01	0	0	0
CP2	0.01	0.12	0.03	0	0	0	0.02	0	0	0	0	0	0	0	0	0	0	0.01	0.01	0	0
CPRF-2	0.01	0.04	0.03	0	0	0	0.02	0.03	0.02	0	0	0	0	0	0.06	0	0.01	0.01	0.01	0	0
CPRF-3	0	0.04	0.03	0	0	0	0.02	0.03	0.02	0	0	0	0	0	0.06	0	0.01	0.01	0.01	0	0
Cdx-2	0	0	0	0.12	0	0	0	0.05	0	0	0	0	0.05	0	0	0	0.01	0	0	0	0
Crx	0.01	0	0	0	0	0.12	0	0	0	0.02	0	0	0	0	0	0	0	0	0	0	0.05
DAF-16	0.01	0	0	0	0	0	0	0	0	0.02	0	0	0	0	0	0	0	0	0	0	0
Dfd	0	0.04	0	0	0	0	0.02	0	0	0	0	0	0	0	0	0	0	0	0	0	0
E2F-1	0.01	0.12	0	0	0	0	0	0	0	0	0	0	0.05	0	0	0	0	0	0	0	0
E47	0.01	0	0.03	0	0	0	0	0	0	0	0.03	0	0	0	0	0	0.01	0.01	0.01	0	0
EBF	0.01	0.04	0	0	0.06	0.06	0.07	0	0	0	0	0	0	0	0	0.05	0	0	0	0	0
ER	0.03	0	0	0	0	0.18	0.02	0.16	0.06	0.41	0.03	0.05	0	0.08	0	0.05	0.02	0.04	0.04	0.04	0.05
ERR	0.02	0	0.03	0	0.12	0.06	0.03	0.14	0	0.05	0	0	0	0	0	0	0.07	0.07	0.09	0	0.05
Ets	0.01	0	0	0	0	0	0	0	0	0.07	0	0	0.05	0	0	0	0	0.01	0.01	0	0
Eve	0.01	0.04	0	0	0	0	0	0	0	0	0	0	0	0	0	0	0.01	0.02	0.02	0	0.05
Evi-1	0.01	0	0	0	0	0	0	0.03	0.27	0.41	0	0	0	0	0	0	0	0.01	0	0	0
FAC1	0.01	0	0	0	0	0	0.02	0	0.04	0.02	0	0	0	0	0	0	0	0.01	0.01	0	0.05
FOX	0	0	0	0	0	0	0	0.03	0	0	0	0.1	0.11	0	0	0	0	0	0	0	0
FOXD3	0	0	0	0	0	0	0	0.03	0	0	0	0.1	0.11	0	0	0	0	0	0	0	0
FOXO1	0.01	0	0	0	0	0	0	0.03	0	0	0	0	0	0	0	0	0	0	0.01	0	0
FOXO3	0	0	0	0	0	0	0	0	0	0	0	0	0	0	0	0	0	0	0.01	0	0
GAMYB	0	0.04	0	0.12	0	0	0	0	0	0	0	0.05	0	0	0.06	0.05	0	0	0	0	0
GBP	0	0	0.09	0	0	0	0.02	0.03	0.02	0	0	0	0	0	0.06	0	0.01	0.01	0.01	0	0
GLI	0	0.04	0	0	0	0	0	0	0	0	0	0	0	0	0	0	0	0.01	0	0.04	0
HAP2/3/4	0.01	0	0	0.12	0	0	0	0	0	0	0	0	0	0	0	0.05	0	0	0	0	0
HEB	0.01	0	0	0	0	0	0.02	0	0	0	0	0	0	0	0	0	0.01	0.01	0.01	0	0
HFH3	0.01	0	0	0	0.12	0	0.02	0	0	0	0	0	0	0	0	0	0	0	0	0	0
HNF3	0.01	0	0	0	0	0	0	0.22	0	0	0.03	0	0	0	0.06	0	0	0.01	0.01	0	0
HNF4alpha	0.01	0.04	0	0	0	0	0	0.05	0.02	0	0	0	0	0	0	0	0	0.01	0.01	0	0
HOXA3	0	0	0	0.76	0	0	0	0.03	0.04	0.02	0	0	0	0	0.06	0	0	0	0.01	0	0
HOXA4	0	0	0	0	0	0	0	0	0	0	0.03	0	0	0.04	0.06	0	0	0	0	0	0.05
HP1	0	0	0	0	0	0	0.08	0	0.02	0	0	0	0.11	0.04	0.06	0	0	0	0	0	0.05
HSF1	0.02	0	0	0.06	0	0.06	0	0	0	0	0.03	0	0	0	0	0	0	0	0	0	0
Hairy	0	0.08	0	0	0	0	0	0	0	0	0.03	0	0	0	0	0	0	0	0	0	0
KAISO	0.02	0	0	0	0.06	0	0	0	0	0	0	0	0	0	0	0	0	0.01	0.01	0	0
KROX	0	0.08	0	0	0	0	0.02	0	0	0	0	0	0	0	0.06	0	0	0	0	0	0
Knox3	0	0	0	0.12	0	0	0	0.05	0.08	0	0	0.1	0	0	0	0	0.01	0.01	0	0	0
LXR,	0	0	0.03	0	0	0	0	0.05	0	0	0	0	0	0	0	0	0	0	0	0	0
MEIS1	0.01	0	0.03	0.06	0	0	0	0.05	0	0	0	0.14	0	0.04	0	0	0.01	0.01	0	0	0
MYBAS1	0	0.04	0	0	0	0	0	0	0	0	0	0.05	0	0	0	0	0.01	0	0.01	0	0
Muscle	0	0	0	0	0	0.06	0	0	0	0	0	0	0	0	0	0	0	0	0	0	0
N-Myc	0.01	0	0	0	0	0	0.02	0	0.02	0	0.03	0	0	0	0.06	0	0.01	0	0	0	0
NF-1	0.02	0	0.06	0	0	0	0	0	0	0	0	0	0	0	0.12	0	0.01	0	0.01	0	0.05
NF-AT	0	0	0	0	0	0	0	0	0	0	0	0	0	0	0	0	0	0.01	0	0	0
NF-E2	0.02	0	0.15	0	0	0	0	0	0	0	0	0	0	0	0	0	0.01	0.01	0.01	0	0.05
NF-Y	0	0	0.03	0	0	0	0	0	0	0	0	0	0	0	0	0	0	0	0.01	0	0
NF-kappaB	0.01	0	0	0	0	0	0.02	0	0	0	0	0	0	0	0	0.19	0	0	0	0	0
OTX	0	0	0	0	0	0	0	0	0	0	0	0	0	0	0	0	0	0	0.01	0.12	0
Ovo	0.01	0	0	0	0	0	0	0	0.02	0	0	0	0	0	0.12	0	0	0.01	0.01	0	0
P	0	0	0	0	0.06	0.12	0.02	0	0	0	0	0	0	0	0	0.1	0	0.01	0	0	0
PEBP	0.01	0	0	0.06	0	0	0.02	0	0.02	0	0	0	0	0	0.12	0	0.01	0	0	0	0
PHO4	0.01	0.08	0	0	0	0	0	0	0.02	0	0	0.1	0	0	0.06	0	0	0	0.01	0	0
PPAR,	0.01	0.04	0	0	0	0	0	0	0.02	0	0	0.05	0.05	0	0.12	0	0	0.02	0	0	0
PXR,	0	0	0.03	0.06	0	0	0.02	0	0	0	0	0	0	0	0	0	0.02	0.02	0.01	0	0
Pbx	0	0	0	0	0	0	0	0	0	0	0	0.33	0	0.04	0	0	0	0	0	0	0.05
RORalpha	0.02	0.08	0.06	0	0	0	0.02	0.19	0	0	0.03	0	0	0	0	0	0.02	0.01	0.02	0.32	0
RORalpha1	0.02	0	0.03	0	0.12	0.06	0	0.16	0.19	0.14	0	0.05	0.11	0	0.06	0.05	0.03	0.04	0.05	0.04	0
RORalpha2	0	0.04	0.03	0	0	0	0.03	0.11	0	0.02	0	0	0	0	0	0	0.01	0.01	0.01	0.04	0
ROX1	0.01	0	0	0	0	0.06	0.02	0	0	0	0	0	0	0	0	0	0	0	0.01	0	0
RUSH-1alpha	0	0	0.03	0.47	0	0.29	0	0	0	0	0	0	0	0	0	0	0	0	0.01	0	0
SMAD	0.01	0.04	0	0	0	0	0.05	0	0	0	0	0	0	0	0	0	0	0.01	0	0.04	0
SMAD3	0.02	0.04	0.06	0	0	0	0	0	0	0	0	0	0.11	0	0	0	0	0.01	0.01	0	0
SOX	0.01	0	0	0	0	0	0	0	0	0	0.27	0	0	0	0	0	0	0	0	0	0
STAT5A	0	0	0	0	0	0.12	0	0	0	0	0	0	0	0	0	0.1	0	0	0	0	0
STATx	0	0	0	0	0	0.12	0	0	0	0.05	0	0	0	0	0	0.05	0	0	0	0	0
STRE	0	0	0	0	0	0	0	0	0	0	0	0	0	0	0	0	0	0.01	0	0	0
Sp1	0.01	0.12	0.03	0	0	0	0.02	0	0.17	0.18	0	0	0	0	0	0.05	0	0.01	0.01	0	0
TBX5	0.01	0	0	0.12	0	0	0	0.03	0	0.02	0	0.05	0.05	0	0.06	0	0.01	0	0.01	0	0
TCF11	0.02	0	0.09	0.06	0.06	0.06	0.02	0	0	0.04	0	0	0	0	0	0.05	0.03	0.01	0.01	0.04	0
TFIIA	0	0	0.03	0	0	0	0	0.03	0	0	0	0	0	0	0	0	0.01	0	0.01	0.12	0
TGA1b	0	0.08	0.03	0	0	0	0	0.03	0	0	0	0	0.05	0	0.06	0	0.01	0.01	0.01	0	0
Ttk	0.01	0	0.09	0	0	0	0	0.05	0	0.02	0	0	0.05	0	0	0.05	0	0	0.01	0	0
Whn	0	0.12	0	0	0	0.06	0.05	0	0	0	0	0	0	0.04	0	0	0	0.01	0	0	0
XFD-3	0	0	0	0	0.06	0	0	0	0	0	0	0	0.05	0	0	0	0.01	0	0.01	0	0
Xvent-1	0.02	0	0.03	0.06	0	0	0.02	0.08	0	0	0	0	0	0	0	0	0	0.01	0.01	0.04	0.05
YY1	0	0	0	0.06	0	0.12	0	0	0	0	0.03	0	0	0	0	0	0	0	0	0	0
ZAP1	0.01	0	0.03	0	0	0	0.02	0	0	0	0	0	0	0	0	0	0	0.01	0	0.12	0.05
ZNF219	0	0.08	0	0	0	0.06	0.02	0	0	0	0	0	0	0	0.06	0	0	0	0	0	0
Zic3	0.01	0.08	0	0	0	0	0	0	0	0	0	0	0	0	0	0	0	0.01	0	0	0
Zta	0.01	0	0	0	0	0	0.02	0	0.06	0	0	0.33	0.11	0.04	0.06	0	0	0.01	0.01	0.2	0.05
bHLH66	0.01	0	0	0	0	0	0	0	0	0	0	0	0	0	0	0	0	0	0	0	0
c-Ets-1	0.01	0	0	0	0	0	0	0	0.02	0.02	0	0	0	0	0.06	0	0	0.01	0	0	0
c-Ets-2	0.01	0	0	0	0	0	0	0	0	0.02	0	0	0	0	0	0	0	0.01	0.01	0	0
c-Rel	0	0.04	0	0.06	0	0	0	0.03	0	0	0	0	0	0	0	0.19	0	0.01	0	0.04	0
half-ERE	0.07	0	0.03	0	0.12	0	0.05	0.05	0.06	0	0.27	0	0	0.08	0.06	0	0.05	0.06	0.06	0.04	0.05
p300	0	0.04	0	0	0.06	0	0.05	0.03	0	0	0	0	0	0	0	0	0	0	0	0	0

## Sheet: Table S5
AP-1 RUSH-1alpha +- 34
GGTGACTCATGCCTGGAATTCCATCACTTAGGGAGGCCAAGGTG	chr16:69256212-69256412	AluSx full
AGTGACTCACACTTGTAATCCCAGCACTTTGGAAGGCCAAGGCG	chr2:38742042-38742242	AluJb full
CCTGACTCCCATCTGGGCTTCATCAACATTGGGGACCAAAGGTT	chr12:122230078-122230278
GCTGACACCCACTGCCATAAATTTATAAGTACAGGTCTAAGGGC	chr2:174624173-174624373	MER20 partial
GGTGACTGAAATAAGGGGCAAGTTGACCCAGTGAAGCAAAGGGA	chr12:117093619-117093819
GATGACTCACCCATCTCACTGTTGACAGTAACCTCTCAAAGGGC	chr17:1018475-1018675	L2b partial
CGTGACACAGCCTCGGGAGGTCCTGACGACATGTGTCCAAGGTG	chr21:44939928-44940128	MER4A full
CGTGACACAGCCTCAGGAGGTCCTGGTGACCTGTATCCAAGGTG	chr15:58853313-58853513	MER4D1 full
GATGACTTAGATTACACTCAGTCAGAGCACAGACAAAAAAGGAG	chrX:137093742-137093942
GGTGACTCCGGTTCCTGTTGCCCTTGGCCTCCACCCAAAAGGTA	chr1:94245375-94245575
GGTGACCAAGATGCCCTCGAGCTGCTCTACAGAGAGCCATGGTG	chr22:41619315-41619515
GGTGACCAAGATGCCCTCGAGCTGCTCTACAGAGAGCCATGGTG	chr22:41619306-41619506
GCTGACCCAGCAGAGATCCTTCTGCCCTGTCTACCTACAAGGCT	chr2:112293058-112293258	MIRc partial
CGTGACACAGCCTCAGGAGATCCTGAGGACTTGTGTCCAAGGTG	chr2:107378690-107378890	MER4D1 full
AGTGACTCACACCTGTAATCCCAACCCTCAGGGAGGCCAAGGTG	chr10:29957599-29957799	AluSx full
CCTGACTCAGCAGCCAGCCGGGAGGGCATGCTGATTCAATGGGC	chr14:104094533-104094733
GGTGACTCAAGCCTATAATCCCGGCATTTTGGGAGGCCAAGGCC	chr19:5002202-5002402	AluSx full
AGTGACTCAGGTTTGAGCCGACGGCAGGGACGTTATCGAAGGTC	chr18:20051788-20051988
GCTGACTCAGATTTTCTCAGTTATTGGGTCATACACCAAAGGAG	chr2:137051620-137051820
GGTGACACAGCCTCAGGAGTTCCTGATGACAGAAGCCCAAGGTG	chr1:191119308-191119508	MER4A1_ full
GGTGACACCGGCTAGGTACACCTTTTAGTCTGGGGTCCAAGGGA	chr16:81482014-81482214
CGTGACACAGCCTCAGGAGGTTCTGATGACATGTGCCCAAGGTA	chr14:77866656-77866856	MER4A full
GCTGACGGAGCTTCTTTCCAGGACCCCCACCCCCACCCAAGGAC	chr1:212731400-212731600
AGTGACTCACACCTGTAATTCCAGTTCTTTGGGAGGCCAAGGTG	chr1:166572666-166572866	AluSx full
GCTGACCCAGCAGAGATCCTTCTGCCCTGTCTACCTACAAGGCT	chr2:112293093-112293293	MIRc partial
GGTGACTCAGAGGTCAAGTAATTTCATTATGACTGGCCAAGTGG	chr9:22210390-22210590	MIRc full
GCTGACCTCGTCTCAGGGGCGAGGGGGAAAGGGCCTCAAAGGGC	chr5:80509109-80509309
GGTGACTCCGGTTCCTGTTGCCCTTGGCCTCCACCCAAAAGGTA	chr1:94245347-94245547
GGTGACAGAGTCCTCCAAGAAGTGGAGGGCTCTGACCAATGGGA	chr1:233850816-233851016	LTR82B full
AGTGACTCACGCCTGTAATTCCAACACTTTGGGAGGCCAAGGTG	chr8:145785422-145785622	AluSx full
GGTGACTGATCAGGGACAGGGCTAGGTCACCTGCACCAAAGGGT	chr2:86459494-86459694
GGTGACTCATGCCTGTAATCCCAGCACTTTGTGAGGCCAAGGTA	chr16:10627581-10627781	AluSq full
GGTGACTCATGCCCGTAATCCCAGCACTTTGGGAGGCCAAGGCG	chr3:113549649-113549849	AluSx full
GGTGACCCAGAGCTCTTTCTGGTTACCATCAGAAGCATAAGTGA	chr11:70662500-70662700
CCTGACTCAGCAGCCAGCCGGGAGGGCATGCTGATTCAATGGGC	chr14:104094609-104094809
AGTGACACAGCCTCAGGAGGTCCTGATGACATGTATCCAAGGTG	chr6:24586229-24586429	MER4A full
GGTGACTCATGCCCGTAATCCCAGCACTTTGGGAGGCCAAGGCG	chr3:113549625-113549825	AluSx full
CGTGACACAGCCTCAGGAGGACCTGATGACATGTGCACAAGGTA	chrX:118443968-118444168	MER4A1 full
GGTGACTCACACCTGTAATCCCAGCACTTTGGGAGGCCAAGGCG	chr11:75096922-75097122	AluSx full
GGTGACTGCGGTAACTGGGAGCTGAGCACTGATGGGCAATGGGG	chr21:43098760-43098960
CGTGACACAGCCTCAGGAGGTCATGATGACATGTGCCCAAGGCG	chr19:48566027-48566227	MER4A1 full
AGTGACTCAGGTTTGAGCCGACGGCAGGGACGTTATCGAAGGTC	chr18:20051841-20052041
GGTGACTCACGCATGTCATCTCAGCACTGTAGAAGGCCAAGGCG	chr7:100995816-100996016	AluSx full
GGTGACTCACGCATGTCATCTCAGCACTGTAGAAGGCCAAGGCG	chr7:100995861-100996061	AluSx full
GGTGACTCATACTGGGACATGAGTAACACTTATTACATAAGGGC	chr16:80061022-80061222
GGTGACTCATGCCTGTAATTCCAGCACTCTGGGAGGCCAAGGCA	chr19:17901339-17901539	AluSx full
AATGACTCACTGGGCATTGGAGAAGCGCTAAGGAGGAAATGGAG	chr2:238409648-238409848	L2b partial
GGTGACTCATGCCTGTAATCCCAGCACTTTGGGAGGCCAAGGCG	chr7:129229553-129229753	AluSg1 full
GCTGACCAAGAACCAGGTCAGCCTGACCTGCCTGGTCAAAGGCT	chr14:106208012-106208212
CGTGACACAGCCTCAGGAAGTCCTGACCACATGTGTCCAAGGTG	chr13:45942773-45942973	MER4A1 full
CGTGACACAGCCTCAGGAGGACCTGATGACATGTGCACAAGGTA	chrX:118443942-118444142	MER4A1 full
AP-2alpha BRK -- 18
GCCTGGGGCGCAGCAGGACTGGCAC	chr19:45574547-45574747
GCCCCCGGCCTGGCTCCTCTGGCGA	chr21:45660815-45661015
CCGTCGGGCCAGGTCGGCTTGGCGC	chr2:74669074-74669274
GCTGAGGGCCATTGCTTCCTGGCGC	chr19:52070026-52070226	LTR3A full
GCTGAGGGCAATCGCTTCCTGGCAC	chrX:154624647-154624847	LTR3A full
GCTGCCGGCGCCTCTCGGCCGGCGG	chr4:1765297-1765497
GGCCAGGGCTGAACGCTGCCGGCGC	chr1:12291046-12291246
GCTGGCGGCTCTCTTCGTCCGGCGC	chr9:102581963-102582163
GCTGAGGGCAATCACTCCCTGGCGC	chr12:61078790-61078990	LTR3 full
GCTGAGGGCGGTCACTCCCTGGCGC	chr19:52054450-52054650	LTR3A full
GCTGAGGGCTTTTGGGATGTGGCGG	chr9:139428444-139428644
CCCCGAGGCCGGCCCGGGCTGGCAC	chr9:129484603-129484803
GCGCCTGGCCCGGGCTCATTGGCGC	chr3:193852565-193852765
CCCGCGGGCGCCGTAGGGCTGGCGC	chr10:97667608-97667808
GCTGGAGGCAATCACTCCCTGGCGC	chrX:73401847-73402047	LTR3A full
GCTGAGGGCAATCACTCCCTGGCAC	chr19:7844693-7844893	LTR3 full
GGCTGGGGCCAGAGATAACCGGCGC	chr5:139017453-139017653
GCTGGAGGCATTCACTCCCTGGCGC	chr3:14926365-14926565	LTR3A full
GCCGCCGGCTCCTCCGCGCTGGCGC	chr1:220960249-220960449
CCGCAAGGCAGGCTAGGCCTGGCGC	chr16:85673017-85673217
CGCCAGGGCCCAGCTGGCCCGGCGC	chr19:940777-940977
GCTGGAGGCAATCACTCCCTGGCAC	chr3:14271279-14271479	LTR3A full
CCTGGAGGCAGGGTGAGCTTGGCGC	chr1:94566794-94566994
CCCAGAGGCTTCCCTGAACTGGCAC	chr9:123334021-123334221
GCGTGAGGCGGGCGGCCCCTGGCGC	chr21:47404070-47404270
GCTGGAGGCAATCACTGCCTGGCGC	chr5:24735533-24735733	LTR3A full
CCTCCAGGCAAGGCCCCTCCGGCGG	chr17:17718449-17718649
AP-2alpha FOXO1 +- 43
GCCCTCAGGGGCTGATGAACTTGATTGTGTCTGAAAAGGCCAGTGTGTTTATC	chr1:119099585-119099785
GCCCCAGGCAGAATGACTGCTCCTCAGCTGTCTATGATCCTACAGTGTTTTGT	chr12:46603954-46604154	L2c full
GCCCCACGCAGCCCAGCTGAGGAGCTTGTAAAGATAGGATTTGTTTGTTTTTT	chr1:48002438-48002638
GCCTGAGGGCTGGCTCTGCCTGAAGGCCCCGAGTAGGAAGATTTGTGTTTACA	chr11:78771204-78771404
GCCTGTGGGTGTGACATAACCCTTGCCTGGCATGGCCTTAGGTCCTGTTTATA	chr6:33900976-33901176	MER49 full
GCCGTCAGCCCATGGAGGGTTTGCCTGTGAGCCAGGCGGTAACTGTGTTTTGG	chr14:100791667-100791867
GCCTGCAGGCATGACTTAACCCTTGCCTGGCATGGTCCTAGGTTTTGTTTATA	chrX:105719199-105719399	MER49 partial
GCCCGCAGGCGGGACTTAACCCTCATCTGTAATGGCACTGGGCCCTGTTTATA	chr13:113377331-113377531	MER4D full
GCCTGCCGGCTGCAAAGATTACCCATCGCTGCCTCGGAACCTTCCTGTTTACT	chr19:6273901-6274101
GCCTGCAGGCCTGACTCAACCCTTGCCTTGAATAGTACTAGGTCTTGTTTATA	chr8:95071542-95071742	MER4D partial
GCCCCAGCCCCATCCTCTGTAGATGATGGGGGATGGGGTTTGGGTTGTTTTTC	chr9:132319526-132319726
AP-2alpha FOXO1 -- 42
GCCCATGGCCTGGCCGTGCCAAACTGTCAGTCAATATTTGTTTTTGTTTTTT	chr1:38119768-38119968	AluJb partial
CCCAGGGGCCAGGAAACAGGCGCCCCTGAACCTTTGCCGTTGTTTGTTTTCA	chr14:86062422-86062622
GCTGGAGGCCTCTGACATCCACACGGCTGCTGCCGGCACCCACGTGTTGACT	chr16:701835-702035
CCTGAGGGCTGGCTCTGCCTGAAGGCCCCGAGTAGGAAGATTTGTGTTTACA	chr11:78771204-78771404
GGCCCCGGCAGTACACTTTGAATTCAGCAGTGACCAGGGCTGTTTGTTTAGA	chr12:93708624-93708824	AluSc partial
CCTGCAGGCATGACTTAACCCTTGCCTGGCATGGTCCTAGGTTTTGTTTATA	chrX:105719199-105719399	MER49 partial
CCCGCAGGCGGGACTTAACCCTCATCTGTAATGGCACTGGGCCCTGTTTATA	chr13:113377331-113377531	MER4D full
CCTGCCGGCTGCAAAGATTACCCATCGCTGCCTCGGAACCTTCCTGTTTACT	chr19:6273901-6274101
CCTGCAGGCCTGACTCAACCCTTGCCTTGAATAGTACTAGGTCTTGTTTATA	chr8:95071542-95071742	MER4D partial
GCCTCTGGCAATGCCTGATGCATGCTGGGAACACACAATGTTTGTGTTTATT	chr10:82080296-8208049
AP-2alpha HNF3 ++ 11
GCCTCAAGGTCATACGCAAACACA	chr2:119976102-119976302
GCCCTAGGGCCTTGAGCAAACATA	chr10:93548368-93548568	L1MA3 full
GCCCTAGGGCCTTGAGCAAACATG	chr12:8980676-8980876	L1MA3 full
GCCCTAGGGCCTTGAGCAAACATA	chrX:142203294-142203494	L1M1 full
GCCCCAGGGCCTTGAGCAAACATA	chr2:186052173-186052373	L1M1 full
GCCCCAGGTTCTTGAGCAAACATA	chr19:29206111-29206311	L1MA1 full
GCCCCAGGGCCTTAAGCAAACATA	chr4:28169109-28169309	L1MA2 full
GCCCCAGGGCCTTGAGCAAACACA	chr1:207021019-207021219	L1MA2 full
GCCCCAGGGCATTGAGCAAACATT	chr1:213878415-213878615	L1MA2 full
GCCCCAGGGCCTTAAGCAAACAGA	chr4:144410280-144410480	L1MA1 full
GCCTTAGGGCCCTGAGCAAACATA	chrX:88141970-88142170	L1M1 full
GCCCTAGGGCCTTCAGCAAACATA	chr4:74036715-74036915	L1MA2 full
GCCTTAGGGCTTAGAGCAAACATA	chr2:35754584-35754784	L1MA3 full
GCCCTAGGGCCTTGAGCAAATACA	chr2:100386352-100386552	L1M1 full
GCCCCAGGGCCTTGAGTAAACACA	chr14:33214869-33215069	L1MA2 full
AP-2alpha HNF3 -+ 10
CCCCAGGGCCTTAAGCAAACATA	chr4:28169109-28169309	L1MA2 full
CCCCAGGGCATTGAGCAAACATT	chr1:213878415-213878615	L1MA2 full
CCCCAGGGCCTTAAGCAAACAGA	chr4:144410280-144410480	L1MA1 full
CCTTAGGGCCCTGAGCAAACATA	chrX:88141970-88142170	L1M1 full
CCTGCAGGCTCTGGGCAAACAGA	chr17:46238083-46238283
CCTTAGGGCTTAGAGCAAACATA	chr2:35754584-35754784	L1MA3 full
CCCCATGGCCTTGAGCAAACATA	chr14:91631112-91631312	L1M1 full
CCCTAGGGCCTTGAGCAAATACA	chr2:100386352-100386552	L1M1 full
CCCCAGGGCCTTGAGTAAACACA	chr14:33214869-33215069	L1MA2 full
CCTGGAGGCTCCAAGTAAACATG	chr9:130099076-130099276
CCCTAGGGCCTTGAGCAAACATA	chr10:93548368-93548568	L1MA3 full
CCCTAGGGCCTTGAGCAAACATG	chr12:8980676-8980876	L1MA3 full
CCCCAGGGCCTTGAGCAAACATA	chr2:186052173-186052373	L1M1 full
CCCTAGGGCCTTGAGCAAACATA	chrX:142203294-142203494	L1M1 full
CCCCAGGGCCTTGAGCAAACACA	chr1:207021019-207021219	L1MA2 full
CCCTAGGGCCTTCAGCAAACATA	chr4:74036715-74036915	L1MA2 full
GCCCAGGGCTCAAGATAAACACA	chr18:10444773-10444973
CCCCAGGGCTAAAGACAAACACC	chr7:64940699-64940899	LTR21B full
AP-2alpha HOXA4 -+ 17
CCTTGGGGCAGACTCTCACAATGGG	chr3:128212686-128212886
CCCAACGGCAAAAGGGCATAACTGG	chr3:193640214-193640414
ACCTGGGGCAAGACAAGACAATTGG	chr1:186631986-186632186
CCCCAAGGCTACCCATAGAAACTAG	chr10:82196286-82196486	MER39B full
GCCTAGGGCAGAGATTTACAAATGG	chr8:120238882-120239082	MER5A partial
CGCCGGGGCAAGGCTGGATAATGGG	chr2:238395914-238396114
CCCCAGGGCCTTGAGAGAAAATTGG	chr10:87224198-87224398	L1PREC2 full
CCCCAAGGCTAGCCATAGAAACTAG	chr19:54116314-54116514	MER39B full
ACCCCCGGCTCCGATTTGCAATGGG	chr12:117096691-117096891
CCTGCAGGCTTTGACCTGTAAATAG	chr1:85690797-85690997
AP-2alpha PXR, ++ 16
GCCGGGGAGCAGGGCGGAGGTCAGTGGA	chrX:4762602-4762802	MER31A full
GCCCCAGGTCACACTGTGGGTCAGTGGC	chr5:177861146-177861346	MIR full
GCCCTAAGCAAGTTACTGGGTCAGTACA	chr12:74310589-74310789	MamSINE1 partial
GCCTAGGGGCCTGAGGGAGGTCAAGGAC	chr22:21271215-21271415
GCCTGAGGCTAAGATCTAGGTCACTGGC	chrX:66914968-66915168
GCCCTGGGGCCCATCTGGGGTCAGGGCA	chr16:89004436-89004636
GCCTCCAGGACTCGCTGGGGTCAGCAAC	chr16:90068081-90068281
GCCGTGCGCCGGGACCGGGGTCCGGGGC	chr9:79186679-79186879	LSU-rRNA_Hsa full
GCCAGAGGGAGCAGCGGGGGTCAGAGAA	chr6:33956017-33956217
GCCCTAGGGTTAAGTTGGGGTTAGACTC	chr11:118782015-118782215
GCCCTGGGGCCCATCTGGGGTCAGGGCA	chr16:89004493-89004693
GCCCTAAGCAAGTTACTGGGTCAGTACA	chr12:74310564-74310764	MamSINE1 partial
GCCCTGCGGGGGCCACAGGGTCATTGTC	chr10:32218283-32218483
GCCCTGGGGTGTCTCTGGGGTCAGGAAG	chr6:43880493-43880693
GCCTGCAGGGGGCCACAGGGTTAATGTG	chr17:46026316-46026516
GCCGGGGAGCAGGGCGGAGGTCAGTGGA	chrX:4762641-4762841	MER31A full
GCCCCAGGTCACACTGTGGGTCAGTGGC	chr5:177861136-177861336	MIR full
GCCCGGTGCGTACTTGGGGGTCAGTGCC	chr2:73403338-73403538
GCCCGTGGGTCGTTCTGAGGTCACTGAA	chr2:109830190-109830390
GCCTCTGGGGTGAAGAGGGGTCAACAAA	chr2:237897621-237897821
GCCACAGGGTGCTTTGAGGGTCACTGAA	chr4:150926918-150927118
GCCTTGGGGGAGAAGGAGGGTCAGGAAG	chr19:54116314-54116514	MER39B full
BRCA1:USF2 E2F-1 ++ 33
GTGCGTTGCGTGACGGGCGAGAGGGCGGCCGCCTTTCCGGC	chr12:127650546-127650746	LSU-rRNA_Hsa full
TCCTGTTGACTTTTGCCCTAGGGAAGTGGGAGTGTTGGGGG	chr12:52629980-52630180
TGGTGTTGCGAAGGGAACTAGTCCGGTGCAGGACGTGGGGC	chr15:64679902-64680102
TTATGTTGGTAAAAGTACTGCCCCTCCTCTCCCTTTCCCCC	chr11:9111023-9111223
TCCGGTTGCACCTGCTCCTCCTTGCACTCAGGATGTGGCCC	chr11:69512095-69512295
TCCGGTTGCACCTGCTCCTCCTTGCACTCAGGATGTGGCCC	chr11:69512070-69512270
TGTCGTTGGTTAGCTGGTCCACCTGCCGGCGCAGCTCCCGC	chr10:17271832-17272032
CTCTGTTGGGCCTCCTGCCTGATGTCACCTGAACTTGGCCC	chr12:56474723-56474923
TGTCGTTGTGTCATGGTGATCTCATCTATGCCCTGTGGCCC	chr14:95775780-95775980
TGGGGTTGGTGTCCCAGTGATGCTTTTCTGACTCGTGGCCC	chr2:28583935-28584135
TTCTGTTGTTGCCATCTCGATTTTGGTGTGTTTTGTCCGGC	chr14:44259910-44260110	MER41A full
TGTCGTTGTGTCATGGTGATCTCATCTATGCCCTGTGGCCC	chr14:95775753-95775953
GCCGGTTGCTAAGACCTTGGGAAAAGCACAGTGTTTGGGGC	chr1:172400983-172401183	L1PA6 full
CGGGGTTGCCACAACAGACCCCACGCGCACGCCCGAGCCGC	chr11:70963751-70963951
TGGTGTTGACTGCTAGATGCTGAACCGTATTTGGGTGGGGG	chr2:109211487-109211687
TGGTGTTGACTGCTAGATGCTGAACCGTATTTGGGTGGGGG	chr2:109211534-109211734
TGGTGTTGAGGCAACAGGAAGGACAGAGAGGAAGTTGGGGC	chr19:47840150-47840350
CTGTGTTGGCTGAGCGCTCTCTGCTCTGTTTGCCTTGCCCC	chr5:429935-430135
GTGCGTTGCGTGACGGGCGAGGGGGCGGCCGCCTTTCCGGC	chr9:79186766-79186966	LSU-rRNA_Hsa full
CGGGGTTGTTAAAAAGACAGCAGGACTAGGGCAGTTCCCCC	chr22:26086876-26087076
GTCTGTTGGGTTAGGCTGGCGTGGACGAGGCTCTTTGGGGG	chr3:150488511-150488711
CTGGGTTGCTCTTCCTCCCGGCATTGGCAGGAACCTCCCGC	chr7:2760649-2760849
GCCTGTTGCACACAAACAGAAATGCAGGCAAGCTTTCCCCC	chr9:71130445-71130645
GTGCGTTGCGTGACGGGCGAGGGGGCGGCCGCCTTTCCGGC	chr9:79186679-79186879	LSU-rRNA_Hsa full
CTGTGTTGGCTGAGCGCTCTCTGCTCTGTTTGCCTTGCCCC	chr5:429980-430180
GTGCGTTGAGACTTGGACACCTGCTGAGGGCACTGTGCCCC	chr9:131258088-131258288
GCCTGTTGGTTAGAAGCACTGACCCTGAAGTCAGGTCGCCC	chr15:99411760-99411960	MIR full
TTCTGTTGTTGCCATCTCGATTTTGGTGTGTTTTGTCCGGC	chr14:44259864-44260064	MER41A full
TGCTGTTGGGGGGCAGTCGCTGTGGGAGTGAGTCGTCCCCC	chr19:1907742-1907942
TGGGGTTGGTGTCCCAGTGATGCTTTTCTGACTCGTGGCCC	chr2:28583984-28584184
AGGGGTTGGCCTAGGAGAACAAACGCCACAGGACGTGGCCC	chr15:90774666-90774866
AGCTGTTGCCCCAGTCTAGATGTGCTGGCTTCCTGTGGCCC	chr7:134103990-134104190
GTGCGTTGCGTGACGGGCGAGAGGGCGGCCGCCTTTCCGGC	chr12:127650459-127650659	LSU-rRNA_Hsa full
ACCTGTTGGGGACTGGTTTATTCCATTTATAGGCTTGGGGC	chr2:9970525-9970725
GTGCGTTGCGTGACGGGCGAGAGGGCGGCCGCCTTTCCGGC	chr12:127650433-127650633	LSU-rRNA_Hsa full
GGCTGTTGTTCTGGGATCCAAAGCTGCTCCACTGTTGCCCC	chr22:18546233-18546433
BRCA1:USF2 E2F-1 +- 34
CTGGGTTGGGTCCCAGCTCTGCCATTTACCAGCTGCGCGACA	chr16:33364189-33364389	MIRc full
TGGGGTTGTTTCCTGGGTTCCGCGGCCGCCGGCTGCGGGAGC	chr16:47006839-47007039
GTCAGTTGCCCAAGGCCCCACGGCAGGCAGGTCAGGGGCAAG	chr11:60710686-60710886	MIR partial
TCTCGTTGATTGTGGGCCCCAAGGCAGCAGACGAGGGCGACC	chr2:71733383-71733583
GTTTGTTGAAGAATGCTGAATGTGGCCTACGGGTGGGGGAAG	chr10:43845665-43845865
GTGGGTTGGACAGGTTTCACCCTGTATTCATTTTGCCCCACA	chr12:834401-834601
TTGGCTTGCTCATACCCTGAGAGCTGGGGAGAGGGCGCCAGC	chr9:136377890-136378090
GCTTGTTGGGCTCCGTAGGGGTGGGACCCACCGAGCCGGACA	chr2:48994650-48994850	L1PA7 full
TGGTGTTGGTAAGTGTTTATCAACTCGCTCTTCAGGGGCAAA	chr2:149365177-149365377	MER63A full
TTGCGTTGGGCTCGTCTGGCACCTTCTGGTGTGTGCGGCACC	chr1:182922538-182922738
GGCTGTTGGCTGCTTTCTTTCTCTGTCCTGTGAGGGGGCAAG	chr9:135989727-135989927
GGGTGTTGACATTGTGCTCTCACCAGGCGGATCGCCCCGACC	chr1:149871419-149871619
TTCTGTTGTTGCTTGCACGTCCCCAGAAGGATCAGGGCGACA	chr13:99136923-99137123
CTGTGTTGTTGATTGCTGTGGTGTGGGAGCAGAGGGGGGAAA	chr14:62180658-62180858	MER21A full
ATTTGTTGAAGGTCAATGGAAACCTAGGGCTAAGCCGGGACA	chr14:75412610-75412810	MIR full
CGCGGTTGGCCTTGACCTTCTTGGAAAGCCCTTGGCGGCAGG	chr22:50329839-50330039
TTGGCTTGTCAATTCCCGTGGGCGTGTGCTGTGGCGGCGAAG	chr7:152600660-152600860
TTGTGTTGTGCCGACCAACCCCCCCACGCCGACCCCCCCAAG	chr16:87739948-87740148
TTGGGTTGTGCAACTGGTGGCAATGCTATTGTTGCCCCGAAG	chr20:55549807-55550007
BRCA1:USF2 E2F-1 -+ 30
CAACAGGCTCTAGATGTCGCAGTAGATAGCCTTGGCCC	chr9:134620319-134620519	LTR3A full
CAACCGGTTAACAGTGGAGCCAGAGCTGGACGTGCCGG	chr20:31144512-31144712	MIRc full
CAACCCCGCTCTCCTGCCTGCCGGGGGGACGGTGGCGC	chr8:22599143-22599343
CAACAGAAGGAAGGGAGGAGGGAGCAGCCAGGTGGCCC	chr10:123900891-123901091
CAACCGCGGCGATCTCCTCTTGGCCTCTTCCTTGGCGG	chr17:58928676-58928876
CAACACACTTGCTCTGTCTGCCTCCTTTTATTTCCCGG	chr16:88821850-88822050	LTR47B full
CAACAAACACAGGGGAGAAGGCCATGCTATGGTGGGGG	chr7:112927430-112927630	MLT1B full
CAACAAGAAACTCTTATGTACACTGTCCGTCTTGGGGC	chr16:2285575-2285775
CAACAGGTGTCCAGTGACACTTGCCTCTGGTCTCCCGC	chr2:242209204-242209404
CAACCGGAGTCGCAGCCGCCGCCACCTGCACCTGGCGC	chr2:166650584-166650784
CAACCAGCTGGCCGTGCTCCCTGCCGGCGCCTTCGCCC	chr6:83074853-83075053
CAACACAAAACTCTTCCTTTAAAAGAACAGCTTGGCCC	chr21:36107046-36107246
CAACAGGATGCCATGGCCAGACCCTCAGGCCCTCCCGC	chr10:81102560-81102760
CAACAGGCTCTAGATGTCACAGTAGATAACTTTGGCGC	chrX:73401847-73402047	LTR3A full
CAACAGAAGGTTTGCTGGAGGCAATCACTGCCTGGCGC	chr5:24735533-24735733	LTR3A full
CAACAGCCCTGTGAGGTAGGCAGTGGGTGCCTTCCCCC	chr9:126140051-126140251	MIRc full
BRCA1:USF2 E2F-1 -+ 42
CAACAGAGCTTCTGCAGGCAAGCGCCGAGTCTAGGCACTGCTCTTGCCCC	chr1:203058482-203058682	L2b partial
CAACCAGAGGTCACTCTCGTCACCATTTTGGTTTTGGTGGGTTTTGGCCG	chr7:90994451-90994651	MER41A full
CAACGCCCCCCCCCCATGCCAGCACGTTTCCTTCACCTGTAGGGTGGCCC	chr1:41966297-41966497
CAACCAGCCAGGAGCCCGCCTCACCCATGTTCACATCACAGCCCTGGCGC	chr19:5298514-5298714
CAACAGGCGCAGATGATGGGGGGGTGAGGCCATGGGTCTAGGGGTGGGGC	chr7:102233105-102233305
CAAGAGAAAGGCGGGAGTGCCGAGATCGCGCGGTGAAGGTGGCGTGGCGG	chr14:54430302-54430502
CAACACCTGTCTCCAGAGGTCAAGGCCACCTTGAGGATATAGGGTGCCCC	chr9:33720036-33720236
CAACAGAGGTTCAGGGCCAGGCTGCCAAGGAGCAGAGGCCAAGGTGGGGC	chr16:89172013-89172213
CAACCCCTCCATCCGGATCCGGGAGAAAAGCAAACACAGCTGGGTGGGGC	chr9:112969741-112969941
CAACAACCGTGGGAAAAAGTGACCGGGTGGAAAAGCAACCTATTTGGGGC	chr7:72810566-72810766
CAACACCCTCCTGGAGGATGCTGGTGAGAGGCAGGGACCAGGGGTCCGGC	chr19:40732450-40732650
CAACCAGAGGTCACTCTCATTGCCATTTTGGTTTTGGTGGGTTTTGGCCG	chr15:85701250-85701450	MER41A full
CAACCAGAGGTCACTGTCATCACCATTTTGGTTTTGGTGGGTTTTGGCCG	chr3:170038313-170038513	MER41A full
CAACCCGCGCCGGGCGAGGTAAGCACAGCCCCTTCGCGGCCGCCTCGCGG	chr5:131746715-131746915
CAACCGCACCTGGGCAGGCCGACTGCAGGCCGGGGTGACCCAGGTGCCGC	chr11:1275564-1275764
BRCA1:USF2 RUSH-1alpha +- 14
TTTGGTTGTTTGCATTAAAAGGGA	chr12:2395326-2395526
TTGAGTTGCCCTAAACCAATGTAC	chr18:13808877-13809077	MER4A1_ full
TCCTGTTGACATGTGCCCAAGGTG	chr9:80211830-80212030	MER4A1 full
GGTGGTTGCCCAGTGCAAAAGGAA	chr14:68020390-68020590
GCCTGTTGCAGGGCACAGAAGGGG	chr5:179891751-179891951	MLT1K full
ATTTGTTGATCACATCCTATGTGC	chr1:117217508-117217708	L2a full
GCGGGTTGGGCAGAGCCCAAGGCC	chr1:16950700-16950900
TTCTGTTGCTGTGATCACAAGGAA	chr18:43373519-43373719
TCTTGTTGCCTCATTTCCAAGTTT	chr4:147252310-147252510	LTR37B full
GTGTGTTGTTTACTTTCTAAGTTG	chr6:36302843-36303043
GGCTGTTGATTGCACCCTATGGTG	chr12:74310564-74310764	MamSINE1 partial
TGTGGTTGTGTTAAGTAAATGGGG	chr6:13725869-13726069
TTGGCTTGCCTTCCTGACAAGTAC	chr12:13194229-13194429
ATTTGTTGAGTGCATGCCATGTGC	chr12:56303059-56303259	L2a full	L2a partial
CTGGGTTGCAAGTAAGATATGTTT	chr7:150728102-150728302	Charlie9 full
ATTTGTTGAGCACTTACTAAGGGC	chr16:21115907-21116107	MIR full
AGGTGTTGTAATCAGTAAAAGGGT	chr10:6443526-6443726
GTCAGTTGCCCACAGGCAAAGTAT	chr1:165297360-165297560
AGCCGTTGTTGCTTTGCCAAGGAT	chr2:33295305-33295505
TCCGGTTGGGTTTGGCCAATGGGG	chr7:128692167-128692367	LTR33 full
TTCTGTTGCCAAATAGAAAAGGGT	chr12:49161339-49161539
ATTTGTTGGTAATTTGCTATGTGA	chr1:96525338-96525538	MIRb full
TTGTGTTGGAACAGTCATATGTGG	chr7:87856456-87856656	MER63D partial
ATTTGTTGGCGTGGCTCCAAGTGG	chr15:69621285-69621485
CTGGGTTGGCTGAGCCCCAAGTTT	chr15:75184746-75184946
GGTTGTTGGGTTGGGCCAATGTAA	chr7:17411880-17412080	MLT1D full
TTCAGTTGGTTACAGACTAAGGAT	chr6:7958860-7959060
TGTTGTTGGTACTATTCAATGGTG	chr5:56630925-56631125	Kanga1c full
TGCTGTTGGCCACGATACAAGGAG	chr6:85176400-85176600
TGTGGTTGCTCTCTGGATAAGGGC	chr12:6202250-6202450
GTCTGTTGGTCTTGGGCAAAGGGC	chr3:194815024-194815224
ATTTGTTGTACTCTACCAAAGGCC	chr9:110902761-110902961
GGGTGTTGTATCGACCAGAAGGAG	chrX:10058500-10058700
GGTTGTTGCTAGAGTCAAATGGTG	chr12:95323691-95323891	MIRc full
TGGCGTTGGGAACTTTAAAAGGAC	chr19:35497354-35497554	MIRb partial
ACCTGTTGGCCTCAACCTAAGGGT	chr5:89559596-89559796
ATGCGTTGGCTCAGAGCAATGTTC	chr8:30137769-30137969
GTAGGTTGTTCAGAGCAAATGTTC	chr12:24832134-24832334
CTGGGTTGGCTCTGAGAAATGTTT	chr6:93875819-93876019
TCTGGTTGAATTTGACCAATGTGG	chr10:103966945-103967145	LTR33 full
TTTTGTTGCTTCACTCAAAAGTAC	chr3:169472563-169472763	MLT1K full
CTCTGTTGACTTGCAGATATGTAC	chr14:67778785-67778985
GTGGGTTGGCCTGTCCCTAAGTGT	chr14:101693197-101693397
TCTTGTTGATGAAATTACAAGGGT	chr10:3627229-3627429	MIR3 full
TTGGCTTGCCAGAGCAAAAAGGGC	chr10:34088646-34088846
TTGTCTTGATTCTAGGATAAGGTC	chr1:113005138-113005338
BRCA1:USF2 RUSH-1alpha -+ 20
CAACAGAATTTTATGATAGTTACCTTCTCA	chr6:154771433-154771633
CAACAGCTCTGTAAGTAAGCCAACTTAGAG	chr10:51092023-51092223	MLT1F1 full
CAACTGACTAGGGAGATGGCAAACATAGGA	chr16:77678471-77678671
CAACCACCTACAGGCTGTTTGGCCTTGGGC	chr6:150667094-150667294	MIRc full
CAACAGATCCTAGGCCCTGTCCACATATGG	chr2:46636203-46636403
CAACTCACCTGCCATCGAGCATCCTTGTCC	chr20:22301377-22301577
CAACCCAGATGGACTAGGGTGACCTTCTCC	chr16:84975529-84975729
CAACAGAAGGACACCAGCCTCTACTTGTGG	chr6:23612020-23612220	LFSINE_Vert full
CAACAGAGGTAGGTAATAAACACCTTTTAA	chr14:82002845-82003045
CAACTCACAGAGTTGAACGTTCCCTTAGAC	chr1:121484651-121484851	ALR/Alpha full
CAACCACAAAACATTTAAACAAACTTTTCT	chr10:104470426-104470626
CAACCTACATAACCATCCATACACTTTGAG	chr12:52217932-52218132	MER91B partial
CAACAGCCATCGATCAGGAAATCCTTGTCT	chr1:184406475-184406675
CAACAGCAGCGCTATTGACACACCATGGGG	chr8:122439179-122439379
CAACGGAGGCACCATGGAAAGACCATTTAT	chr6:42108408-42108608	MIR partial
CAACAGGCTCAGGTTGCAGGGCCCTTTGTG	chr21:43025875-43026075
CAACCCCCTTGCTCTGTGTGGGCCTTTGGT	chr1:36669755-36669955
CAACCAGAGGTCACTGTCATCACCATTTTG	chr3:170038313-170038513	MER41A full
CAACAGAATCGTTGACTAAGTTCCTTTTAT	chr1:61962272-61962472
CAACTCACAACAGAAGCAACGACCATGTGA	chr16:85339987-85340187	L3 full
CAACAGCTGACCCGTCATGAGACCTTAGGA	chr6:108324145-108324345
CAACAGCTTCTATCCCTTTACACCTTCTGT	chr20:22276879-22277079
CAAGAGAAACTCTGTCACTCAAACATTTGT	chr17:63481866-63482066	L2a partial
CAACCGGTTACCTCCCCAGGCTCCTTGGAG	chr11:65582489-65582689
CAACCACATTGAGACATACTCTCCTTGTCC	chr7:124632931-124633131
CAACAAAAGGACGCAAACAGATACTTGTAC	chr19:5870317-5870517	L1MB4 full
CAACCGGACTCTGACACAGCATCCTTATCC	chr13:41676160-41676360	MER49 full
CAACATACTTAATGCTTGGGTCACTTTGAC	chr11:59643657-59643857
CAACAGGACACTGCAAAAGGGACCATGTGG	chr7:152219032-152219232	MLT1F full
CAACCACCTCTGGCCCTGAGGCCCATGGCC	chr12:58135828-58136028
CAACCAGAGGTCACTCTCGTCACCATTTTG	chr7:90994451-90994651	MER41A full
CAACTCACAGGTATTTGATGACACATATCT	chr14:70207861-70208061	MER4-int full
CAACCCATTGTCTTCATCTGATCCTTTGCC	chr14:96562456-96562656
CAAGACAATGTTGATTTACTTTACTTTTGG	chr1:17356082-17356282
CAACAGGCCATTACTCTACTTCCCTTATGC	chr9:4929920-4930120
CAACGAGACATTTTAGAAAGGTCCTTATTG	chr19:34370872-34371072
BRCA1:USF2 STRE -+ 14
CAACGAGCGGGGCTTTAGGGGA	chr3:184277210-184277410
CAACAACCTCCAGGGAAGGGGC	chr5:176906428-176906628	L2a full
CAACAGCAGCCACGACAGGGGC	chr9:130718066-130718266
CAAGCCAAGCATTCCCAGGGGC	chr13:50262346-50262546
CAACACGTGGACTTGCAGGGGC	chr22:30694370-30694570
CAACCCCATCTTGAACAGGGGC	chr16:10596145-10596345	MER41B full
CAACATAAACGAGAGCAGGGGC	chr20:31419834-31420034
CAAGCCAAATAACCCCAGGGGC	chr9:132249157-132249357
CAACACAGTAATCACCAGGGGC	chr22:43787231-43787431	MLT1F2 partial
CAACAGAAGCAAACAAAGGGGA	chr16:23218968-23219168
CAACAACATCTTGAATAGGGGC	chr19:16934046-16934246	MER41A full
CAACAGGACGGTTATAAGGGGA	chr13:42083078-42083278
CAACAACATCTTGAATAGGGGC	chr19:16934079-16934279	MER41A full
CAACACCATCTTGAATAGGGGC	chr16:15581772-15581972	MER41B full
CAAGCCAAGGATGTCAAGGGGC	chr15:99416187-99416387
CAACCCCATCTTGAACAGGGGC	chr16:10596132-10596332	MER41B full
CAACAACCTCCAGGGAAGGGGC	chr5:176906520-176906720	L2a full
CAACAGCAAACAGAGCAGGGGC	chr2:171133514-171133714
CAACCCCTTTGGCACCAGGGGA	chr15:51175988-51176188	MER1B full
CAACAAGCAACTGGCCAGGGGC	chr1:151805131-151805331
CAACACCATCTTGAATAGGGGC	chr14:50799856-50800056	MER41B full
BRCA1:USF2 Sp1 -+ 17
CAACACCATGGCGTCTGGGGGTGGGGA	chr18:45980667-45980867
CAACAGCTGTTGCTGATGGGGCAGGCC	chr9:137270971-137271171
CAACCAGCCTGGCTGATGGGGCAGTGT	chr14:104650846-104651046
CAACAACATCTTGAATAGGGGCTGGGT	chr19:16934079-16934279	MER41A full
CAACACCATCTTGAATAGGGGCTGGGT	chr16:15581772-15581972	MER41B full
CAACACACCCAAGGGGTGGGGCATGGT	chr10:130589-130789
CAACCCCATCTTGAACAGGGGCTGGGT	chr16:10596145-10596345	MER41B full
CAACAGCCCAGGGGGTGAGGGCAGGGC	chr9:134609690-134609890	MIRc full
CAACAAGAAGGCATTTCACGGCGGGGT	chr10:112582515-112582715
CAACACCATCTTGAATAGGGGCTGGGT	chr14:50799856-50800056	MER41B full
BRK RUSH-1alpha ++ 26
GTGCCAGGCTAAGAACAATTCCACCCTCCCTTTGCC	chr6:44078186-44078386
GCGCCATCTTCATTACACCTCCAAACCCACATAGGT	chr2:202423407-202423607	L1M2c full
GCGCCGGGGAGTGGGTCTTCCGTACGCCACATTTCC	chr17:33478178-33478378	LSU-rRNA_Hsa full
CCGCCACAAGCCAGTTATCCCTGTGGTAACTTTTCT	chr1:91852852-91853052	LSU-rRNA_Hsa full
GTGCCAGGAAGCGATTGCCCTCAGCAAACCTTCTGG	chrX:154624647-154624847	LTR3A full
GCGCCAGGGAGTGATTGCCCTCAGCAAACCTTCTGG	chr12:61078790-61078990	LTR3 full
GCGCCATTCCCAGTTCTTTACATTCATCCCTTGTTT	chrX:37706832-37707032
GCGCCAGGGAGTGACCGCCCTCAGCAAACCTTCTGG	chr19:52054450-52054650	LTR3A full
GTGCCAGGACAGGACCTAAGCAGCAGCCACTTTTCT	chr8:29576751-29576951
GTGCCAGGGAGTGATTGCCTCCAGCAAACCTTCTGT	chr3:14271279-14271479	LTR3A full
GTGCCAGGCCTCACCCCCCAAGGTCATTCCATAGAC	chr3:128132503-128132703
GTGCCAGCTACAGGGACCACAGGCATGCCCTTTGCC	chr15:85384199-85384399
GCGCCAGGGAGTGATTGCCTCCAGCAAACCTTCTGT	chrX:73401847-73402047	LTR3A full
GTGCCAGGGAGTGATTGCCCTCAGCAAACCTTCTGG	chr19:7844693-7844893	LTR3 full
GCGCCAGGAAGCGACTGCCCTCATCAAACCTTCTGG	chr2:113349059-113349259	LTR3A full
GCGCCAGGCAGTGATTGCCTCCAGCAAACCTTCTGT	chr5:24735533-24735733	LTR3A full
E2F-1 Knox3 -- 23
GCGCCACAGAGTGGCCCGCAGGACCCGGTCACGGC	chr22:46468032-46468232
GGGGGACGGGGGGGAGGCGGGGATACTGTCACCTC	chr10:88721466-88721666
CGGCCAAGCCGGACTCGGTGCAGACAGGTCAGCTC	chr19:14192422-14192622
CCGGGAAGGGGGAAGCTGCTGGGCTGGGTCAGGCC	chr9:140318375-140318575
GCGGCAGGTTCGGCTTTCAAGTTCGGTGTCACCCG	chr4:76861600-76861800
GCCGGAAAGGCGGCCGCCCCCTCGCCCGTCACGCA	chr9:79186679-79186879	LSU-rRNA_Hsa full
CCGCCACCTGCCGTCCTGCTCTGACCTGTCACCTC	chr16:12352031-12352231	L2b full
GGGGGACGGAGGGCCCCGGCAGGCCACGTCAGGGA	chr16:33965480-33965680
GCCGGACGCCGGGGCGGAGGCGCCCGGGTCAGTGG	chr21:38630416-38630616
CCGGCAAGGCCGATACCATCAGCTGCTGTCAGGCA	chr9:137259657-137259857
CCCCGACCCAGGTTCTGTCCCAGCCCCGTCACTCC	chr16:4430553-4430753	MIR full
CCCCGACCCAGTCCCATGATCACCCTGGTCACATG	chr22:38576981-38577181
GGGGCAACTTGGCTGGTCCTGAGGCCTGTCAGGTC	chr16:68450584-68450784
GCCGGAAAGGCGGCCGCCCTCTCGCCCGTCACGCA	chr12:127650459-127650659	LSU-rRNA_Hsa full
GCCGGAAAGGCGGCCGCCCTCTCGCCCGTCACGCA	chr12:127650433-127650633	LSU-rRNA_Hsa full
GCGGGAGAGGGCGACCCGCGCTGCTGGGTCACAGA	chr6:170472808-170473008
ER RUSH-1alpha ++ 36
ACAGGTCACTCTGACCCAATGAATTGGTTAACAGACTTCCTTATCT	chr9:111168413-111168613	MER4D partial	MER4D partial
TTGGGTCACTTTGACCCATCCGGGACTCCCTGTGAGGCACTTGGCC	chr17:17508331-17508531
ACAGGTCACTCTGACCTAGTTTATTGGTTAACAGACTTCCTTATCT	chr4:143536577-143536777	MER4D partial	MER49 partial
TCAAGTCGTGTTGACCTGACTGTCTCTTTACAGGGACAACATGTCT	chr10:115816895-115817095	MamRep605 full
ACAGGTGACTCTGACCCAGTATCTTGGTTAACAGACGTCCTTATCT	chr13:98925468-98925668	MER4D partial	MER49 partial
ACAGGTCACTCTGACCCAGTGTATTGGTTAACAGAATTACTTATCT	chrX:115416853-115417053	MER4D partial	MER49 partial
GCAGGTCACTCTGACCCAGTATATTGGTTAACAGGCTGCCTTATCG	chr2:35522590-35522790	MER4D partial	MER49 partial
CAAGGTCACCATGACCCTGAGGTGGCTAGATCTGTTGTCCTTGTCT	chr10:71841278-71841478	L2c full
CCAAGTCATTCTGACCCAGTGTATTGGTGAACAGACTTCCTTGTCA	chr2:106763730-106763930	MER4D partial	LTR39 partial
TCAGGTCACCTTGACCCTCTGTGGTCTGACCTCTGCTACCTTTTCA	chr6:44545752-44545952	L2a full
GCAGGTCGCTCTGACCTGGTGGTTTAGTTAACAGATTTCCTTATGT	chr19:51547718-51547918	MER4D partial
CTAGGTCAGTGTGACCTAAACTCATCGGGAGAAAGCGTCCATATGT	chr3:13258281-13258481
ER RUSH-1alpha -+ 50
TTGGGTCAGAGTGACCTGTAGGTGTGTATGACTTAACAAGGGTTTGGCATGGCCATAGGT	chr9:111168413-111168613	MER4D partial
TCAGGTCACAGAGACTGTGCAAACGTTGTGAGTTATGGCAAATGCCTGGCTTCCTTCTGT	chrX:23841611-23841811	MER68 full
ATGGGTCAGAGTGACCTGCAGAGATGCAAGACTTAATGCTTGCCTGGCACAGCCTTAGGT	chrX:5320644-5320844	MER49 partial
CTAGGTCAGAGTGACCTGTAGGGATGTGTGAGTTAGCCCTTGTCTGGCATGGCCTTAGGT	chr4:143536577-143536777	MER49 partial
ACAGGTCACAGTAACCTGATGAGTCAGCCTCACACTCCTGAGGCCATTCTGCACATTTGC	chr5:78489669-78489869
CTGGGTCAGAGTGACCTGTAGGGGTGTGTGCCTTAACCCTTGCATGGCATGGCCTTAGGT	chrX:106586668-106586868	MER49 full
CTGGGTCAGAGTGACCTGTAGGGGTATGTGACTTAATCATTGTCTGGCATGGCCTTAGGT	chrX:115416853-115417053	MER49 partial
GCAGGTCACAGTGATTTCCTTCACAAGGACATCTAAAGCAATGACTTTGTGGCCTTGTGA	chr7:97989980-97990180
GCAGGTCAAAGTCCCTGGAATAAGTGTCATACTCCATAGGTCTGTACCCTGTCCTTCTGT	chr9:110856325-110856525
GCAGGTCAGGGAGGCCGGGCCAGGGCCTCAGGTTGGCCTCCCTGTCATCTGCCCTTCTAG	chr7:1599481-1599681
CAGGGTCAGAATGACCTGGGTTCTCTCCAAGGTTGTGTACAAGAGCTCCACACCTTCTGT	chr4:99539109-99539309
ERR Eve +- 49
AGGAGAAGGTCAGCTTCAAGAGACCTGGAGCTGAGCCCATGCCCCCAGGGCTGTGCTGA	chr5:172895173-172895373
AGATACAGGTCACAAAGACCTGACCGATAAAACAGGTTGCGGTAAAGAAGCTGGCCAAA	chr16:15581725-15581925	MER41B full
AGATATAGGTCATAAAGACCTTGCTGATAAAACAAGTTGCCGTAAGGAAGCTGGCCAAA	chr4:173821093-173821293	MER41A full
AGATGCAGGTCAGACGGACCTTGCTGATAAAACAGATTGCAGTAAAGAAGCTGGCCAAA	chr13:40377480-40377680	MER41A full
AGATACAGGTCACAAAGACCTTGCTGATAAAACAGGCTATGGTAAAGAAGCTGGCCAAA	chr1:26034879-26035079	MER41B full
AGATACAGGTCACAAAGACCTGGCTTATAAAATAGGATGGGGTAAAAAAGCTGGCCAAA	chr6:118847677-118847877	MER41B full
AGATACAGGTCATAAAGACCTTGCTGATGAAACAGTTTGCAGTAAAGAAGCTGGCCAAA	chr9:14895924-14896124	MER41A full
AGATATAGGTCATAAAGACCTTGAAGATAAAACAGTTTGTGGTAAAGAAGCAGGCCAAA	chr20:39577231-39577431	MER41B full
GGAGGAAGGTCAGGGAGGAGAAAGCCCTTCCCAGGGTGGGGTGGGGCAGGCAGGCCACA	chr4:8183655-8183855
AGCTGAAGGTCACATAGCTGGGAAGCAGTAGAGATGAGATTCAAAGTCGGCAGAGCTCC	chr17:38707536-38707736	MIR full
AGATACAGGTCATAAAGACCTTGCTGATGAAACAGTTTGCAGTAAAGAAGCTGGCCAAA	chr9:14895965-14896165	MER41A full
AGATATAGGTCATAAAGACCTTGCTGATAAAACAAGTTGCCGTAAGGAAGCTGGCCAAA	chr4:173821026-173821226	MER41A full
AGATACAGGTCACAAAGACCCTACTGATAAAAGAGAATGCAGCAAAGAAGCTGGCCAAA	chr4:159015960-159016160	MER41B full
AGATATAGGTCACAAAGACCTTGCTGATAAAACAGCATGTGATAAAGAAGCTGGCCAAA	chr11:110208532-110208732	MER41B full
AGATACAGGTCACAAAGACCTGACCGATAAAACAGGTTGCGGTAAAGAAGCTGGCCAAA	chr16:15581772-15581972	MER41B full
TGCTGTAGGTCACCACGCCCCGGGCAGTGATGGACAGGATGAGGACTCCCCAGGCCAGA	chr8:142703009-142703209
AGATACAGGTCATAATGACCTTGCTGATAAAACAGTTTGCAGTAAAGAAGCTGGCCAAA	chr19:35705864-35706064	MER41A full
AGATATAGGTCACAAAGACCTTGCTGATAAAACAGCATGTGATAAAGAAGCTGGCCAAA	chr11:110208582-110208782	MER41B full
AGATACAGGTCACAAAGACCTTGCTGATAAAACAGCAAGAGGTAAAGCAGCTGGCCAAA	chr12:81603697-81603897	MER41B full
AGATATAGGTCATAAAGACCTTGAAGATAAAACAGTTTGTGGTAAAGAAGCAGGCCAAA	chr20:39577249-39577449	MER41B full
ERR Eve -- 17
TATGACCTGTATCTTGTGCTGACCTCC	chr16:1344080-1344280	MER41A full
TATGACCTGTAGCTAGTGCTGACCTCC	chr16:86004458-86004658	MER41A full
TGTGTCCTTGAGAACATGCTGGGCTCC	chr5:175206102-175206302
TGTGACCTGTATCTTGTGCTGACCTCC	chr10:32468234-32468434	MER41A full
TGTGACCTGTATCTTGTGCTGACCTCC	chr1:202501372-202501572	MER41B full
TATGACCTGTATCTTGTGCTGACCTCC	chr11:110169972-110170172	MER41B full
TATGACCTGTACCTTGTGCTGACCTCC	chr10:127616909-127617109	MER41A full
TCTGACCTCCAGAGGCAGCAGAGCAGC	chr11:75143247-75143447
TATGACCTGTATCTTGTGCTGACCTCC	chr9:14895924-14896124	MER41A full
TATGACCTGTACCTTGTGCAGACCTTC	chr6:110831020-110831220	MER41B full
TATGACCTGTACCTTGTGCAGACCTTC	chr6:110831038-110831238	MER41B full
AGTGACCTTTCCATGATGCAGCGCTGC	chr12:6373984-6374184	L2c partial
TGTGACCTGTATCTTGTGCTGACCTGA	chr14:65836104-65836304	MER41B full
TATGACCTGTATCTTGTGCTGACCTCC	chr9:14895965-14896165	MER41A full
TATGACCTGTATCTTGTGCTGACCTCC	chr2:164483226-164483426	MER41B full
TATGACCTGTAGCTAGTGCTGACCTCC	chr16:86004435-86004635	MER41A full
GTTGACCTTGATGTCAAGCAGCGGTCA	chr5:67095788-67095988
TATGACCTGTACCTTGTGCTGACCTCC	chr10:127616949-127617149	MER41A full
TATGACCTGTATCTTGTGCTGACCTCC	chr2:164483195-164483395	MER41B full
CATGACCTTGTTCAGCTGCAGGCCTCT	chr3:72751640-72751840
TGTGACCTATATCTTGTGCTGACCTCC	chr11:110208532-110208732	MER41B full
TATGACCTGTATCTTGTGCTGACCTCC	chr11:110169942-110170142	MER41B full
TGTGTCCTTGAGAACATGCTGGGCTCC	chr5:175206069-175206269
TGTGACCTGTATCTTGTGCTGACCTCC	chr2:75127467-75127667	MER41B full
TATGACCTGTATCTTGTGCTGACCTCC	chr19:35705864-35706064	MER41A full
TGTGACCTGTATCTTGTGCTGACCTCC	chr1:225111574-225111774	MER41A full
TGTGACCTGTATCTTGTGCTGACCTCC	chr1:202501428-202501628	MER41B full
CATGACCTTGTTCAGCTGCAGGCCTCT	chr3:72751674-72751874
TGTGACCTATATCTTGTGCTGACCTCC	chr11:110208582-110208782	MER41B full
TATGACCTGTATCTTGTGCTGACCTCC	chr16:1344046-1344246	MER41A full
ERR GATA-3 -- 24
TATGACCTGTATCTCGTGCCAACCTCCTATCTC	chr21:22380073-22380273	MER41B full
TATGACCTGTAGCTAGTGCTGACCTCCAATCTC	chr16:86004458-86004658	MER41A full
TATGACCTGTATCTTGTGCCAACCTCCTATCTC	chr6:110809344-110809544	MER41A full
TATGACCTGTATCTTGTGCCAACCTCCTATCTC	chr2:157790555-157790755	MER41A full
TGTGACCTGTATCTTGTGCTGACCTCCTATCTC	chr10:32468234-32468434	MER41A full
TATGACCTGTATCTCATGGTGACCTCCTATCTC	chr3:129413261-129413461	MER41A full
TGTGACCTGTATCTTGTGCCGATCTCCTATCTC	chr12:119609111-119609311	MER41B full
TATGACCTGTATCTTGTGCTGACCTCCTATCTC	chr11:110169972-110170172	MER41B full
TATGACCTGTATCTTGTGCCGACCTCCTATCTC	chrX:3388282-3388482	MER41A full
TATGACCTGTATCTTGTGCCAATCTCCTATCTC	chr19:15596637-15596837	MER41A full
TATGACCTGTATCTTGTGCCAATCTCCTATCTC	chr19:15596597-15596797	MER41A full
TGTGACCTTTATCTTGTGCCAACCTCCTATCTC	chr9:95531179-95531379	MER41B full
TATGACCTGTATCTTGTGCTGACCTCCTATCTC	chr2:164483226-164483426	MER41B full
TATGACCTGTAGCTAGTGCTGACCTCCAATCTC	chr16:86004435-86004635	MER41A full
TATGACCTGTATCTTGTGCCAACCTCCTATCTC	chr2:157790602-157790802	MER41A full
CCTGACCTTGCCAGGAGCTGTCATCACCATCCC	chr20:36738376-36738576
TATGACCTGTATCTTGTGCTGACCTCCTATCTC	chr2:164483195-164483395	MER41B full
TGTGACCTGTACCTTGTGTCGACCTCCTATCTC	chr2:10436290-10436490	MER41B full
TATGACCTGTATCTTGTGCTGACCTCCTATCTC	chr11:110169942-110170142	MER41B full
AGTGACCTTGCTCCTGGGGTACCTCCCAATCTC	chr10:19466805-19467005	MER39 partial	MER39 full
AGTGACCTTGCTCCTGGGGTACCTCCCAATCTC	chr10:19466773-19466973	MER39 partial	MER39 full
TATGACCTGTATCTCGTGCCAACCTCCTATCTC	chr21:22380057-22380257	MER41B full
TGTGACCTGTATCTTGTGCTGACCTCCTATCTC	chr2:75127467-75127667	MER41B full
TATGACCTGTATCTTGTGCTGACCTCCAATCTC	chr19:35705864-35706064	MER41A full
TATGACCTCTATTTTGTACCAATCTCCTATCTC	chr16:52679830-52680030	MER41B full
TATGACCTGTATCTTGGGCCGACCTCCCATCTC	chr4:38261236-38261436	MER41A full
TATGACCTGTATCTTGTGCCGACCGCCTATCTC	chr10:14449695-14449895	MER41A full
ERR RORalpha1 +- 14
TTGAGGAGGTCAGAATGACCTTGTTCT	chr15:64390960-64391160
GAATGAAGGTCAGAGTGACCTTCTTGC	chr3:113267296-113267496	MER34 full
ATGTGGAGGTCATGATGACCTTGTGAA	chr9:110390954-110391154	L2b full
ATCTGGAGGTCATAATGACCTTGACAA	chr2:29830348-29830548	L2a full
TCATAAAGGTCACAGTGACCTGGAAAA	chr2:217957438-217957638
CTTTGGAGGTCACAGTGACCTTGAGGC	chr4:3468729-3468929
GGCTCTAGGTCATCTTGACCTACAAAC	chr1:77409913-77410113
TCCTGAAGGTCATCATGACCTCGAATT	chr8:11647243-11647443
AGGTCAAGGTCACTTTGACCTCTAATC	chr4:91708819-91709019
CTGTGAAGGTCACAGTGACCTCCAATC	chr8:49311066-49311266	L2c full
TTGTCAAGGTGATAATGACCCAAATAC	chr14:70322191-70322391
TTGACAAGGTCACAGTGACCCTGTATA	chr9:78695050-78695250	L2b full
TCAGCAAGGTCATTATGACCTGTATCT	chr19:35705864-35706064	MER41A full
ACTTCAAGGTCATTATGACCTTTTTTT	chr14:41285724-41285924
TCATAAAGGTCACAGTGACCTGGAAAA	chr2:217957426-217957626
TTGCCAAGGTCACCATGACCTCCATGT	chr11:93383772-93383972	L2a full
TGCTCTAGGTCACTATGACCTTCAAAC	chr10:4567457-4567657	ERVL-E-int full
TCAGCAAGGTCATTATGACCTGTATCT	chr4:38261236-38261436	MER41A full
CTGGCAAGGTCACGGTGACCTCCACAC	chr12:132850623-132850823
TTTTGAAGGTCAAAGTGACCTTAATAC	chr10:62480576-62480776
CTGGCAAGGTCACGGTGACCTCCACAC	chr12:132850587-132850787
CTCAAAAGGTCATCATGACCTTATTGT	chr2:11664573-11664773
AGGTGAAGGTCACAATGACCTTCTTGC	chr3:112450380-112450580	MER39 partial	MER39 full
ACTTCAAGGTCATTATGACCTTTTTTT	chr14:41285722-41285922
TCCTGAAGGTCATCATGACCTCGAATT	chr8:11647203-11647403
ATAGGAAGGTCATGGTGACCTAGTCTA	chr4:56813338-56813538	LTR61 full
AACACAAGGTCACTGTGACCTCTTAAC	chr3:174854466-174854666
ATGAAAAGGTCACCGTGACCTTCATGA	chr19:50073928-50074128
ATGAAAAGGTCACCGTGACCTTCATGA	chr19:50073876-50074076
ATGTGGAGGTCATGATGACCTTGTGAA	chr9:110390971-110391171	L2b full
TTGCCAAGGTCACCATGACCTCCATGT	chr11:93383684-93383884	L2a full
TTGTCAAGGTCATCATGACCTTCTTGT	chr14:56978326-56978526	L2a full
TGGGGAAGGTCAGAGTGACCTTCTTAC	chr8:129409287-129409487	MER39 full
CTGGCAAGGTCACATTGACCTCCTTGT	chr5:55027476-55027676	L2 full
CTCAAAAGGTCATCATGACCTTATTGT	chr2:11664633-11664833
ERR RUSH-1alpha +- 20
GGCAGGAGGTCAGGGCGAGATCACAAGGTC	chr10:30811737-30811937	MER11B full
GGCAGAAGGTCAGGGTGAGATCACAAGGTC	chr12:113364316-113364516	MER11C full
CGAAGGAGGTCACTGTTAGAGCAGATGGAT	chr6:123015818-123016018
GGCAGAAGGTCAGGGTGAGATCACAAGGTT	chr7:122319409-122319609	MER11B full
AGATACAGGTCAGACAAGAAGCACAAGGAG	chr3:196697682-196697882	MER54A full
ACAAAAAGGTCAAAAAGAGCTCCAAAGTGT	chr11:123315895-123316095
GGCAGGAGGTCAGGGCGAGGTCACAAGGTC	chr10:34716368-34716568	MER11B full
TGAGCAAGGTCAAGCAACTTGCCCAAGTTT	chr1:112057501-112057701	MIR full
AGGAAAAGGTCAAGAGCCACACCAAAGTGC	chr1:201258005-201258205
CCATCTAGGTCAGAGTCACTGGAAAAGTTG	chr12:52510100-52510300	HERVE-int full
GGCAGAAGGTCAGGGCGGGATCACAAGGTC	chr6:158760312-158760512	MER11B full
ACAAAAAGGTCAAAAAGAGCTCCAAAGTGT	chr11:123315977-123316177
TGAGCAAGGTCAAGCAACTTGCCCAAGTTT	chr1:112057510-112057710	MIR full
GGCAGAAGGTCAGGGCGGGATCACAAGGTC	chr6:158760241-158760441	MER11B full
GCCTCAAGGTCACTGTGACCTCCAAAGGCT	chr4:3468729-3468929
TGCCCAAGGTCACACAGCTAGTAAATGGGT	chr17:4151341-4151541	MIR full
GGCAGAAGGTCAGGGTGAGATCACAAGGTC	chr12:113364360-113364560	MER11C full
TTGGCAAGGTCACACCGGCAAAACAAGGAT	chr2:10180168-10180368	MIRb full
AGGGCAAGGTCATAAGGTATGCATATGTTT	chr19:43937438-43937638	L1ME3A full
CCAGGAAGGTCAGGACAGCATCCCAAGTTG	chr20:19775695-19775895
GGCTCAAGGTCACATGGAGAGCAGATGGTA	chr10:73068827-73069027	MIRb full
GGCAGGAGGTCAGGGCGAGGTCACAAGGTC	chr10:34716425-34716625	MER11B full
GGCAGAAGGTCAGGGTGAGATCACAAGGTT	chr7:122319499-122319699	MER11B full
GACTAAAGGTCACACAGCCCAGCCAAGGCC	chr2:16812222-16812422	MIRc full
AGGTTAAGGTCACAACCCCGGAACAAGGGA	chr13:33664941-33665141
GACTGGAGGTCACTCTGACTCCATATGGCC	chr2:159887454-159887654
AGATACAGGTCAGACAAGAAGCACAAGGAG	chr3:196697694-196697894	MER54A full
GGCAGGAGGTCAGGGCGAGATCACAAGGTC	chr10:30811704-30811904	MER11B full
GACTGGAGGTCACTCTGACTCCATATGGCC	chr2:159887425-159887625
ERR RUSH-1alpha -+ 22
TGTGACCTTCTTCCTTTCTGGTTTCCTTGTAC	chr17:77002056-77002256
GGTGACCTTGAGCGAGTCATTTGGCCTTGTCT	chr21:27761286-27761486	MIRc partial
CCTGACCTTGTGATCTCACCCTGACCTTCTGC	chr12:113364316-113364516	MER11C full
CCTGACCTTGGGCCTGAATCTTCCCCTTCTGT	chr18:3595885-3596085
GATGACCTCTGGCTGCTGGTTGCACCTTCTGT	chr3:9289686-9289886
TCTGACCTCTCTGTGCCTCCTCTTCCTTCTCT	chr20:24999115-24999315	MIR full
CCTGACCTCCCTCTCCAAAGCCGACCTTGGGA	chr6:12288472-12288672
GATGACCTGGAGATAAGGGCAGCCCCATTTAG	chr1:53877574-53877774
GGTGACCTTCTCCATACAGCTCCGCCTTTTCA	chr12:116736992-116737192	LTR33 full
CATGACCTTGACGGCTCTCCCTGGCCTTGGCT	chr17:62080594-62080794
GATGACCTCCTGGGTTTGAGGGATCCATGGAG	chr6:105967662-105967862
TGTGACCTTGGGGAGGGCACTGAACCTTAGGC	chr1:31279971-31280171	MIR full
AATGACCTCTATCCCTGAGCCCTCCCATGTAG	chr16:89900154-89900354
ATTGACCTTCAACAAATCATTTCACCTTTGTC	chr14:75412572-75412772	MIR full
GATGACCTTTAGAAACAAGTTTGAACTTTTGT	chr5:168497499-168497699
GGTGACCTTGAGCGAGTCATTTGGCCTTGTCT	chr21:27761277-27761477	MIRc partial
GATGACCTTGGGACTGAGGTGGAACCATGTAA	chr5:172382784-172382984
CCTGACCTTGTGATCTCGCCCTAACCTTGTGA	chr7:122319409-122319609	MER11B full
AATGACCTTGGCCATAAATCCTGCCCTTAGGC	chr2:238849542-238849742	LTR47A full
ATTGACCTTTATTTGGAAGATGGACCTTTTGT	chr6:147962480-147962680
CCTGACCTTGTGATCCCGCCCTGACCTTCTGC	chr6:158760312-158760512	MER11B full
TCTGACCTTGAAAGTCAAGGTAATCCTTGGTC	chr2:237934500-237934700	L2a full
CCTGACCTTGTGATCCCGCCCTGACCTTCTGC	chr6:158760241-158760441	MER11B full
TGTGACCTGGAGGAGCCTGCCCCGCCTTATGG	chr4:2177388-2177588
TGTGACCTTTCCTAGTGTGACATACCATGGAA	chr21:41825166-41825366
CGTGACCTTGTCCTGAGGTAGGCACCATCTGT	chrX:122000564-122000764
CTTGACCTCTACATGCCTTAGTTTACTTATCA	chr10:111941567-111941767	MIR full
CCTGACCTTGTGATCTCACCCTGACCTTCTGC	chr12:113364360-113364560	MER11C full
GATGACCTTTAGAAACAAGTTTGAACTTTTGT	chr5:168497421-168497621
GGTGACCTTCTCCATACAGCTCCGCCTTTTCA	chr12:116737044-116737244	LTR33 full
CCTGACCTTGTGATCTCGCCCTAACCTTGTGA	chr7:122319499-122319699	MER11B full
ATTGACCTTCAACAAATCATTTCACCTTTGTC	chr14:75412610-75412810	MIR full
CCTGACCTTGGGCCTGAATCTTCCCCTTCTGT	chr18:3595977-3596177
CCTGACCTCCCTCTCCAAAGCCGACCTTGGGA	chr6:12288542-12288742
TCTGACCTCTCTGTGCCTCCTCTTCCTTCTCT	chr20:24999146-24999346	MIR full
GATGACCTGGAGATAAGGGCAGCCCCATTTAG	chr1:53877537-53877737
ERR RUSH-1alpha -- 20
AGTGACCTTGGTCATTTAATCCCAATGGGT	chr9:88709173-88709373
GGTGACCTTGCTGTAGGCCTAGATAAGGAT	chr7:12634901-12635101	LTR21A full
GCTGACCTTTCCCAGCTCTCCTCCAAGTTT	chr1:230893917-230894117
ACTGACCTCTACGAACAGCCCCACATGGGC	chr21:39495453-39495653	LTR33 full
TGTGACCTTAAGAAGTTCTTATCAATGGAG	chr4:77532674-77532874
TCTGACCTTGGTGCCCCACTGCCCAAGGAC	chr20:17626937-17627137	MIR partial
GATGACCTTCAGATCAGGCATGACAAGGTC	chr22:19998116-19998316
GGTGACCTTGACTTCAGCCAGGCCATGTGG	chr1:235095836-235096036	MIRb full
AATGACCTTTTTATTTGAGAAGCAATGTAC	chr8:145785422-145785622
TCTGACCTCTAACTTTAGAAGCCTAAGGGA	chr2:54216596-54216796
TGTGTCCTTGAGGCTCATCTCCCTAAGTGC	chr2:75083270-75083470
GCTGACCTCCAGATAACTCCAGACATGTGA	chr3:9191403-9191603	MLT1H partial
GGTGACCTTCCCCGCCCAGGGCACATGGAT	chr17:73843213-73843413	MIR full
GGTGACCTTGCTGTAGGCCTAGATAAGGAT	chr7:12634886-12635086	LTR21A full
TGTGACCTTCTCTGGGCAGTGGCCAAGGTA	chr6:43960584-43960784	MIRb partial
GATGACCTCCACATGACTAGACCAAAGGAC	chr15:91078509-91078709	L2b full
GATGACCTCCACATGACTAGACCAAAGGAC	chr15:91078560-91078760	L2b full
CATGACCTCCATGGTACAATAACCAAGGGG	chr11:120801927-120802127	L2a full
GGTGACCTTCCCCGCCCAGGGCACATGGAT	chr17:73843223-73843423	MIR full
GGTGACCTTGGGCAGTGGCACGCTAAGGGC	chr9:92496475-92496675	MER97c partial
GATGACCTTCAGATCAGGCATGACAAGGTC	chr22:19998086-19998286
AGTGTCCTTTAGCATCAGGAATAAATGGGC	chr2:75006771-75006971
TCTGACCTTGGTGCCCCACTGCCCAAGGAC	chr20:17626933-17627133	MIR partial
GCTGACCTCCAGATAACTCCAGACATGTGA	chr3:9191307-9191507	MLT1H partial
GATGACCTCCATCTCGCTCAGGCCAAGGCC	chr9:138258533-138258733
GGTGACCTTGGGCAGTGGCACGCTAAGGGC	chr9:92496484-92496684	MER97c partial
CATGACCTCCATGGTACAATAACCAAGGGG	chr11:120801954-120802154	L2a full
ERR SMAD -- 23
TATGACCTGTATCTTGTGCTGACCTCCTGTCT	chr16:1344080-1344280	MER41A full
TGTGACCTTGGGCAAGTCACCTGGGGCTGGCT	chr9:130484294-130484494	MIRb full
TGTGACCTTGGGCATTTCTCTGGCTGCAGTCT	chr2:218853001-218853201
TGTGACCTGTATCTTGTGCTGACCTCCTGTCT	chr1:202501372-202501572	MER41B full
TGTGACCTATAACTTGTGTTGACCTCCTGTCT	chr12:53398070-53398270	MER41B full
TGTGACCTGCATCTTGTGCCGACCTCCTGTCT	chr14:90891125-90891325	MER41A full
TGTGACCTTGGGCAAGTCACCTGGGGCTGGCT	chr9:130484394-130484594	MIRb full
TATGACCTGTATCTTGTGCCGACCTCCTGTCT	chr1:147188730-147188930	MER41B full
TGTGACCTATATCTTGTGCTGACCTCCTGTCT	chr11:110208532-110208732	MER41B full
TGTGACCTGTATCTTGTGTCAGCCTCCTGTCT	chr8:41315687-41315887	MER41B full
TGTGACCTGTATCTTGTGTCAGCCTCCTGTCT	chr8:41315757-41315957	MER41B full
TGTGACCTGTATCTTGGGCTAATCTCCTGTCT	chr13:36602645-36602845	MER41B full
GGTGACCTTGCCCAGGTCTCACAAGGAAGTCT	chr20:48693242-48693442
TGTGACCTGTATCTTGTGCTGACCTCCTGTCT	chr1:225111574-225111774	MER41A full
TGTGACCTGTATCTTGTGCTGACCTCCTGTCT	chr1:202501428-202501628	MER41B full
CCTGACCTTCCCATTTACACACTCTGCAGTCT	chr12:122478508-122478708
TATGACCTGTATCTTGTGCTGACCTCCTGTCT	chr16:1344046-1344246	MER41A full
TGTGACCTATATCTTGTGCTGACCTCCTGTCT	chr11:110208582-110208782	MER41B full
AATGACCTTCAGCATGCACCTCCAGGGAGTCT	chr1:8251333-8251533
TGTGACCTGTATCTTATGCCGATCTCCTGTCT	chr15:90325512-90325712	MER41B full
AATGACCTTCAGCATGCACCTCCAGGGAGTCT	chr1:8251414-8251614
TGTGACCTGTATCTTGTGTTGACCTCCTGTCT	chr10:23340818-23341018	MER41B full
TATGACCTGTATCTTGTGCCAACCTCCTGTCT	chr16:28340510-28340710	MER41B full
GGTGACCTTCAGCTCCTGAGATCATGCTGTCT	chr4:169840948-169841148
TGTGACCTATAACTTGTGTTGACCTCCTGTCT	chr12:53398090-53398290	MER41B full
ERR half-ERE -- 15
TGTGACCTGTATCTTGTGCTGACCTC	chr10:32468234-32468434	MER41A full
TATGACCTGTATCTCATGGTGACCTC	chr3:129413261-129413461	MER41A full
TGTGACCTGTATCTTGTGCTGACCTC	chr1:202501372-202501572	MER41B full
TGTGACCTGTACCTTGTGCTGACCTC	chr2:9309653-9309853	MER41B full
TCTGACCTGCATCTCATGCTGACCTT	chr13:40377480-40377680	MER41A full
TATGACCTTTGCAAGGCTGTGACCTC	chr14:25509213-25509413
TATGACCTGTATCTTGTGCTGACCTC	chr9:14895924-14896124	MER41A full
TATGACCTGTATCTTGTGCTGACCTC	chr9:14895965-14896165	MER41A full
TATGACCTGTATCTTGTGCTGACCTC	chr2:164483226-164483426	MER41B full
TATGACCTGTAGCTAGTGCTGACCTC	chr16:86004435-86004635	MER41A full
TATGACCTGTACCTTGTGCTGACCTC	chr10:127616949-127617149	MER41A full
TATGACCTGTATCTTGTGCTGACCTC	chr2:164483195-164483395	MER41B full
TATGACCTGTATCTTGTGCTGACCTG	chr10:82727261-82727461	MER41A full
TGTGACCTGTATCTTGTGCTGACCTC	chr2:75127467-75127667	MER41B full
TATGACCTGTATCTTGTGCTGACCTC	chr19:35705864-35706064	MER41A full
TGTGACCTATATCTTGTGCTGACCTC	chr11:110208582-110208782	MER41B full
TATGACCTGTATCTTGTGCTGACCTC	chr16:1344046-1344246	MER41A full
TCTGACCTGCATCTCATGCTGACCTT	chr13:40377445-40377645	MER41A full
TATGACCTGTATCTTGTGCTGACCTC	chr16:1344080-1344280	MER41A full
TATGACCTGTATCTTGTGCTGACCTG	chr10:82727345-82727545	MER41A full
TATGACCTGTAGCTAGTGCTGACCTC	chr16:86004458-86004658	MER41A full
TATGACCTGTATCTTGTGCTGACCTC	chr11:110169972-110170172	MER41B full
TGTGACCTTCACAGAAGGGTGACCGC	chr5:177705045-177705245
TATGACCTGTACCTTGTGCTGACCTC	chr10:127616909-127617109	MER41A full
CCTGACCTTTCCATAGCCTTGACCTG	chr5:180619088-180619288
TGTGACCTGTATCTTGTGCTGACCTG	chr14:65836104-65836304	MER41B full
TGTGACCTTCACAGAAGGGTGACCGC	chr5:177705082-177705282
TATGACCTGTATCTTGTGCTGACCTC	chr11:110169942-110170142	MER41B full
TGTGACCTATATCTTGTGCTGACCTC	chr11:110208532-110208732	MER41B full
TGTGACCTGTATCTTGTGCTGACCTC	chr1:202501428-202501628	MER41B full
TGTGACCTGTATCTTGTGCTGACCTC	chr1:225111574-225111774	MER41A full
AATGACCTTTAGGCTATCCTGACCTG	chr3:106399662-106399862	L2a full
AATGACCTTTAGGCTATCCTGACCTG	chr3:106399681-106399881	L2a full
Eve RORalpha1 ++ 13
GGAGGTCAGCACAAGATACAGGTCAT	chr16:1344080-1344280	MER41A full
GGAGGTCAGCACAAAATACAGGTCAT	chr2:237875863-237876063	MER41A full
GGAGGTCAGCACAAGATACAGGTCAC	chr10:32468234-32468434	MER41A full
GGAGGTCAGCACAGGATACAGGTCAC	chr5:95064457-95064657	MER41B full
GGAGGTCAGCACAAGATACAGGTCAC	chr1:202501372-202501572	MER41B full
GGAGGTCAGCACAAGATACAGGTCAT	chr11:110169972-110170172	MER41B full
GGAGGTCAGCACAAGATACAGGTCAT	chr9:14895924-14896124	MER41A full
GCAGGTCAGCACAAAATACAGGTCAT	chr3:170052701-170052901	MER41A full
TCAGGTCAGCACAAGATACAGGTCAC	chr14:65836104-65836304	MER41B full
GGAGGTCAGCACAAGATACAGGTCAT	chr9:14895965-14896165	MER41A full
GGAGGTCAGCACAAGATACAGGTCAT	chr2:164483226-164483426	MER41B full
TGACCGCTGCTTGACATCAAGGTCAA	chr5:67095788-67095988
GGAGGTCAGCACAAGATACAGGTCAT	chr2:164483195-164483395	MER41B full
AGAGGCCTGCAGCTGAACAAGGTCAT	chr3:72751640-72751840
GGAGGTCAGCACAAGATATAGGTCAC	chr11:110208532-110208732	MER41B full
GGAGGTCAGCACAAGATACAGGTCAT	chr11:110169942-110170142	MER41B full
TGACCTCAGCCTGGAGTCAGGGTCAA	chr2:103104791-103104991
GGAGGTCAGCAAAAAATGCAGGTCAT	chr7:90994451-90994651	MER41A full
GGAGGTCAGCACAAGATACAGGTCAC	chr2:75127467-75127667	MER41B full
GGAGGTCAGCACAAGATACAGGTCAT	chr19:35705864-35706064	MER41A full
GGAGGTCAGCACAAAATACAGGTCAC	chr20:61863551-61863751	MER41A full
GGAGGTCAGCACAAGATACAGGTCAC	chr1:225111574-225111774	MER41A full
GGAGGTCAGCACAAGATACAGGTCAC	chr1:202501428-202501628	MER41B full
AGAGGCCTGCAGCTGAACAAGGTCAT	chr3:72751674-72751874
GGAGGTCAGCACAAGATATAGGTCAC	chr11:110208582-110208782	MER41B full
GGAGGTCAGCACAAGATACAGGTCAT	chr16:1344046-1344246	MER41A full
GGAGGTCAGCACAGGATACAGGTCAC	chr5:95064349-95064549	MER41B full
GGAGGTCAGCACAAAATACAGGTCAT	chr2:237875837-237876037	MER41A full
Eve RORalpha1 +- 46
TTTGGCCAGCTTCTTTGCTGCATTCTCTTTTATCAGTAGGGTCTTTGTGACCTGTATCT	chr4:159015960-159016160	MER41B full
TTTGGCCAGCTTCTTTACCGCAACCTGTTTTATCGGTCAGGTCTTTGTGACCTGTATCT	chr16:15581725-15581925	MER41B full
TTTGGCCAGCTTCTTTATCACATGCTGTTTTATCAGCAAGGTCTTTGTGACCTATATCT	chr11:110208532-110208732	MER41B full
TTTGGCCAGCTTCCTTACGGCAACTTGTTTTATCAGCAAGGTCTTTATGACCTATATCT	chr4:173821093-173821293	MER41A full
TTTGGCCAGCTTCTTTACTGCAACATGTTTTATCAGCAAGGTCTTTGTGACCTGTATGT	chr14:72350222-72350422	MER41B full
TTTGGCCAGCTTTTTTACCCCATCCTATTTTATAAGCCAGGTCTTTGTGACCTGTATCT	chr6:118847677-118847877	MER41B full
TTTGGCCAGCTTTTTTACTGCAACCTGTTTTATCAGCAAAGTCTCTATGACCTGTATTT	chr14:65106148-65106348	MER41A full
TTTGGCCAGCTTCTTTACTGCAAACTGTTTCATCAGCAAGGTCTTTATGACCTGTATCT	chr9:14895965-14896165	MER41A full
TTTGGCCAGCTTCTTTACCCCAACCTGTTTTATCAGCAAGGTCTTCGTGACCTGTATCT	chr10:70571366-70571566	MER41B full
TTTGGCCTGCTTCTTTACCACAAACTGTTTTATCTTCAAGGTCTTTATGACCTATATCT	chr20:39577249-39577449	MER41B full
ACACGCCTGCTAAACGATGCCACTTTGGAGGCGATGTCTGCATTAGGTGACCCTGTTCT	chr2:222632353-222632553
Eve STRE +- 33
GCAGCCCAGCAGGTCTCAGCCTCATTTTATCCAGCCCCTGT	chr4:159015960-159016160	MER41B full
TGTGCCCTGGGAGCACCATGCCCTTGGCTGAGAACCCCTGA	chr16:85787116-85787316	MER20 partial
GCAGCCCAGCAGGTCTAAGCCTTATTTTACCCAGCCCCTAT	chr11:110169942-110170142	MER41B full
TCAGGCCCGGGGCAGGGTGACCCAGAAGACACTGCCCCTGC	chr16:4734384-4734584
GCAGCCCAGCAGGTCTCAGCCTCATGTTACCCAGCCCCTAT	chrX:3388232-3388432	MER41A full
GCAGCTCTGGGTCAGGCTGGCCTCCTGGAGGGGGCCCCTGG	chr15:75967903-75968103
AGAGCTCTGCTCCAAGTGTTGACAAATATCCCTCCCCCTGT	chr12:79926757-79926957
GCTGCCCTGCTGCCTTGGACCCAGGATGGCATTTCCCCTGC	chr14:93509855-93510055
GTTGCCCAGCAGGTCCTAGCCCCATATTACCCAGCCCCTAT	chr10:59545469-59545669	MER41B full
TTTCCCCTGCCCAGGACATAATGCCTTCCATTGTCCCCTTA	chr14:65283837-65284037
AGAGCCCTGCCGAGGGGCGGGGCCTGTCCCTCCTCCCCTTT	chr10:76586579-76586779
GCAGCCCAGCAGGTCTCAGCCTCATTTTGCCTAGCCCCTAT	chr15:90325512-90325712	MER41B full
TCTGGCCTGGTAGCCCAGGTCAGGGGCCTCTCCTCCCCTGA	chr5:177508831-177509031
GGAGCCCAGCGCTCCCTGTCCCATAACATCCCCTCCCCTGC	chr7:151492496-151492696
GTTGGTCTGCTCTGGTTACATTCTGGCCAAGCTGCCCCTTC	chr10:135092351-135092551
Evi-1 GATA-3 -- 16
GTATCTTGTGCTGACCTCCTATCTC	chr2:164483195-164483395	MER41B full
TAATCTTGTCTGGAAACACCATCAC	chr11:91329249-91329449	MLT2B1 full
GTATCTTGTGCCAACCTCCTATCTC	chr6:110809344-110809544	MER41A full
GTATCTTGTGCTGACCTCCTATCTC	chr11:110169942-110170142	MER41B full
GTATCTTGTGCCAACCTCCTATCTC	chr2:157790555-157790755	MER41A full
GTATCTTGTGCTGACCTCCTATCTC	chr10:32468234-32468434	MER41A full
GTATCTTGTGCCGATCTCCTATCTC	chr12:119609111-119609311	MER41B full
GTATCTTGTGCTGACCTCCTATCTC	chr2:75127467-75127667	MER41B full
GTATCTTGTGCCAATCTCCTATCTC	chr19:15596637-15596837	MER41A full
GTATCTTGTGCCGACCGCCTATCTC	chr10:14449695-14449895	MER41A full
GAMYB RUSH-1alpha ++ 12
CAACCACCTTGGGCACATGTCG	chr18:13808877-13809077	MER4A1_ full
CAACCGAAGGGTACACATTGAC	chr10:108855035-108855235
CAACCGCCTTGGGCACATGTCA	chr5:77071188-77071388	MER4A full
CAACCGAATCTGTTCCTTATCC	chr12:116823708-116823908
CAACCGAGTCCCTACCATGTCC	chr1:110370834-110371034
TAACCACCCATTGAACATGGCA	chr2:226511483-226511683
CAACCGCCTTGGGCACATGTCA	chr9:74624776-74624976	MER4A full
CAACCACCCTGAGTACATGTCA	chr16:2896502-2896702	MER4B full
CAACCACCTCGGGCACATGTCA	chr15:87059003-87059203	MER4A1_ full
TAACCACCTCACTTCCTTTGGG	chr6:17473258-17473458
CAACCGCCTTGGGCACATGTCA	chr19:48566027-48566227	MER4A1 full
TAACCCCCTTGCCTCCTTCTCC	chr1:203028565-203028765
GATA-3 HOXA3 -- 48
ACCTATCTCATCCTGTGACTTAGAATGCCTCACCTCCTGGGAATGCAGCCCAGTAGG	chr16:53453118-53453318	MER41B full
GCCCATCTCTCAGACACAAGCGCCCAGGAAATCCTAAAGGTCACTTGGGAAATTAGG	chr12:55078236-55078436	MIR partial
TCCTATCTCATCCTGTGACTTACAATGCCAAACCTCCTGGGAATGCAGCCCAGCAGG	chr11:110169972-110170172	MER41B full
GCCCATCTCATCCTGTGACTAAGAATGCCTAACCTCCTGGGAATGCAGCCCAGTAGG	chr1:26034879-26035079	MER41B full
TCCTATCTCATCCTGTGACTAATAAAGCCTAACCTCCTGGGAATGCAGCCCAGCAGG	chrX:3388282-3388482	MER41A full
TCCTATCTCATCCTGTAACTTAGAATGCCTAACCAGCTAGGAATGCAGCCCAGCAGG	chr20:34671247-34671447	MER41A full
TCCAATCTCATCCTGTGACTTAGAATGCCTAACTTACTGGGAATGCAGCCCAGTAGG	chr8:134439000-134439200	MER41B full
TCCTATCTCATCCTGTAACTTAGAATGCCTAACCAGCTAGGAATGCAGCCCAGCAGG	chr20:34671236-34671436	MER41A full
TACTATCTCTCCAAAAATCAAGCCTGGGCTTGATATTATCCATGGCCTCCAAATATG	chr3:150487361-150487561
CCTCATCTGACCGTGCAGAAAACAGCAAAAGCCTCCCTGTATTAAAGTCCCACCAGG	chr5:95668911-95669111
TCCTATCCCCATCCCCTCCCCCTGGGGGAGGAAGACAGACAGAGTTTCCCACTAAGG	chr11:119600780-119600980
TCCTATCTCATCCTGTGAGTTAGAATGCCTAACTTCCTGGGAATGCTGCCCAGTAGG	chr9:95531179-95531379	MER41B full
TCCTATCTCATCCTATGACTAAGAATTCCTAACCTCCTGGGAATGCAGCCCAGTAGG	chr20:7672355-7672555	MER41B full
TCCAATCTCATCCTGTGACTTAGAATGTCTAACTGTCTGGGAATGTAGCCCAGCAGG	chr16:86004435-86004635	MER41A full
TCCTATCTCATCCTATGACTAAGAATTCCTAACCTCCTGGGAATGCAGCCCAGTAGG	chr20:7672403-7672603	MER41B full
TCCTATCTCATCTTGTGACTAAGAATGCCTAACCTCCTGGGAATGCAGCCCAGTAGG	chr2:164483195-164483395	MER41B full
TCCTATCTCATCCTGTGACTTACAATGCCAAACCTCCTGGGAATGCAGCCCAGCAGG	chr11:110169942-110170142	MER41B full
TCCTATCTCATCCTTTGACTAAGAACACCTAACCTCCTGGGAAGGTAGCCCAGTAGG	chr10:152961-153161	MER41B full
TGCTATCTCATCCTGTGAGTAACAATGCCAAACCTCCTGGGAATGCAGCCCAGTAGG	chr14:50799894-50800094	MER41B full
CCTCATCTCCAGTTACTGACCTCACCTGGCCAGAGCTGGAGGGGATTAGCACTTACG	chr1:43459314-43459514
TCCTATCTCATCCTGTGGCTAAGAATGCCTAACCTCCTAGGAATGCAGCCCAGTAGG	chr5:95064349-95064549	MER41B full
TCCCATCTCATTCTGTGACTTAGAATGCGGAGCTGTCTGGGAATGCAGCCCAGTAGG	chr4:38261236-38261436	MER41A full
TGCTATCTCATCCTGTGAGTAACAATGCCAAACCTCCTGGGAATGCAGCCCAGTAGG	chr14:50799856-50800056	MER41B full
GATA-3 HOXA4 -+ 10
CCCCATCTATGAAATGAG	chr1:119099585-119099785	MIR full
CCCCATCTGTAAAATGAG	chr12:6174582-6174782	MIR3 full
CCCCATCTGTAAAATGGG	chr1:25051686-25051886	MIR full
CTCCATCTCTAAAATGGG	chr3:189052254-189052454
CCTTATCTGTAAAATGGG	chr22:29488268-29488468	MIR full
CCTAATCTGTGAAATGGG	chr15:90704121-90704321	MIR full
CCTCATCTGTAAAATGAG	chr16:30678972-30679172	MIR3 full
CACCATCTCAGTAAATGG	chr12:45669805-45670005	L2a full
CCTCATCTGTAAAATGGG	chr12:52671894-52672094	MIRb full
CCCCATCTGTAAAATGAG	chr15:89652169-89652369	MIR3 full
CCCCATCTGTAAAAATAG	chr7:90251119-90251319	MIR full
CCCTATCGGGGTAATGGG	chr17:74021673-74021873
CCCTATCTGAGAAATGGG	chr5:159714008-159714208	MIRb full
CCTCATCTGTAAAATGAG	chr7:151479707-151479907	MIRc full
CCCCATCTTGGTAAATAG	chr7:5263224-5263424
CCCTATCCATATAATGAG	chr1:65360612-65360812
CCCCATCTGTGCAATGGG	chr5:139038245-139038445
CCCTATCGGGGTAATGGG	chr17:74021640-74021840
CCTCATCTGTAAAATGGG	chr10:100175044-100175244	MIR3 full	MIRc full
CCCTATCTGAGAAATGGG	chr5:159713977-159714177	MIRb full
CCTCATCTGTAAAATGGG	chr11:66798844-66799044	MIR full
CCCAATCTCGATAATGAG	chr5:77119477-77119677
CCTCATCTGTAAAATGGG	chr15:67401584-67401784	MIR3 full
CCCCATCTGTAAAATGAG	chr12:6174539-6174739	MIR3 full
CCTCATCTGTAAAATGAG	chr15:70602418-70602618	MIRb full
CCTCATCTGTAAAATGAG	chr16:30678994-30679194	MIR3 full
CCCTATCCATATAATGAG	chr1:65360595-65360795
CCTCATCTGTGAAATGGG	chr17:76125311-76125511	MIRb full
GATA-3 RORalpha1 ++ 19
GAGATAGGAGGTTGGCACGAGATACAGGTCAT	chr21:22380073-22380273	MER41B full
GAGATAGGAGGTTGGCACAAAATACAGGTCAT	chr4:101626632-101626832	MER41A full
GAGATAGGAGGTCGGCACAAAATACAGGTCAT	chr14:65899301-65899501	MER41A full
GAGATAGGAGGTTGGCACAAGATACAGGTCAT	chr6:110809344-110809544	MER41A full
GAGATAGGAGGTTGGCACAAGATACAGGTCAT	chr2:157790555-157790755	MER41A full
GAGATAGGAGGTCAGCACAAGATACAGGTCAC	chr10:32468234-32468434	MER41A full
GAGATAGGAGGTCACCATGAGATACAGGTCAT	chr3:129413261-129413461	MER41A full
GAGATAGGAGATCGGCACAAGATACAGGTCAC	chr12:119609111-119609311	MER41B full
GAGATAGGAGGTCAGCACAGGATACAGGTCAC	chr5:95064457-95064657	MER41B full
GAGATAGGAGGTCAGCACAAGATACAGGTCAT	chr11:110169972-110170172	MER41B full
GAGATAGGAGGTCGGCACAAGATACAGGTCAT	chrX:3388282-3388482	MER41A full
GAGATAGGAGATTGGCACAAGATACAGGTCAT	chr19:15596637-15596837	MER41A full
GAGATAGGAGATTGGCACAAGATACAGGTCAT	chr19:15596597-15596797	MER41A full
GAGATAGGAGGTTGGCACAAGATAAAGGTCAC	chr9:95531179-95531379	MER41B full
GAGATAGGAGGTCAGCACAAGATACAGGTCAT	chr2:164483226-164483426	MER41B full
GAGATAGGAGGTTGGCACAAGATACAGGTCAT	chr2:157790602-157790802	MER41A full
GAGATAGGAGGTCAGCACAAGATACAGGTCAT	chr2:164483195-164483395	MER41B full
GAGATAGGAGGTTGGCACAAAATACAGGTCAT	chr4:101626687-101626887	MER41A full
GAGATAGGAGGTCAGCACAAGATACAGGTCAT	chr11:110169942-110170142	MER41B full
GAGATAGGAGGTCAGCAAAAAATGCAGGTCAT	chr7:90994451-90994651	MER41A full
GAGATAGCAGGTCGGCACAAAATATAGGTCAC	chr14:50799894-50800094	MER41B full
GAGATAGGAGGTTGGCACGAGATACAGGTCAT	chr21:22380057-22380257	MER41B full
GAGATAGGAGGTCAGCACAAGATACAGGTCAC	chr2:75127467-75127667	MER41B full
GAGATTGGAGGTCAGCACAAGATACAGGTCAT	chr19:35705864-35706064	MER41A full
GAGATAGGAGATTGGTACAAAATAGAGGTCAT	chr16:52679830-52680030	MER41B full
GAGATAAGAGGTCAACACAAAATGCAGGTCAT	chr5:91234981-91235181	MER41A full
GAGATAGGAGGTCAGCACAGGATACAGGTCAC	chr5:95064349-95064549	MER41B full
GAGATGGGAGGTCGGCCCAAGATACAGGTCAT	chr4:38261236-38261436	MER41A full
GAGATAGGAGATCAGCGCAAGATACAGGTCAC	chr10:70571366-70571566	MER41B full
GAGATAGGCGGTCGGCACAAGATACAGGTCAT	chr10:14449695-14449895	MER41A full
GAGATAGCAGGTCGGCACAAAATATAGGTCAC	chr14:50799856-50800056	MER41B full
HOXA3 HOXA4 -- 16
CCCAGCAGGTCTCAGCCTCATTTT	chr15:90325441-90325641	MER41B full
CCCAGCAGGACTAAGACCAATTTT	chr1:26455865-26456065
CCCAGTAGGTTTCAGCCTCATTTT	chr10:82727345-82727545	MER41A full
CCCAGTAGGTTTCAGCCTCATTTT	chr14:105498821-105499021	MER41A full
CCCAACAGGTTCCAGCCTCATTTT	chr9:85425860-85426060	MER41A full
CCCAGCAGGTCTCAGCCTCATTTT	chrX:18117950-18118150	MER41B full
CCCAGTAGGTTTCACCCTCATTTT	chr3:59091363-59091563	MER41A full
CCCAGCAGGTCTAAGCCTAATTTT	chr12:55327313-55327513	MER41B full
CCCAGTAGGTTTCAGCCTCATTTT	chr14:65106270-65106470	MER41A full
CCCAGTAGGTTTCAGCCTCATTTT	chr14:65106148-65106348	MER41A full
CCCAGTAGGTCTCAGTCTCATTTT	chr16:10596145-10596345	MER41B full
CCCAGTAGGTTTCAGCCTCATTTT	chr5:175845403-175845603	MER41A full
CCCAGTAGGTTTCAGCCTCATTTT	chr14:105498802-105499002	MER41A full
CCCAGTAGGTCTCAGCCTCATTTT	chr3:172375663-172375863	MER41A full
CCCAACAGGTCTCAGCCTCATTTC	chr1:117401604-117401804	MER41A full
CCACCTAGGCCAGCTCCCCATTTC	chr1:201328103-201328303
CCCAGCAGGTCTCAGCCTCATTTT	chr4:159015960-159016160	MER41B full
CCCAATAGGTTTCAGCCTCATTTT	chr10:14449575-14449775	MER41A full
CCCAACAGGTCTCAGCCTCATTTC	chr1:117401629-117401829	MER41A full
CCCAATAGGTCTCCGCCTCATTTT	chr16:15581772-15581972	MER41B full
ACCATTAGGATGGTTCCCATTTTC	chr16:11012485-11012685	MIRc partial
CCCAGTAGGTTTCAGCCTCATTTT	chr10:82727261-82727461	MER41A full
CCCAGCAGGTCTAAGCCTAATTTT	chr12:55327353-55327553	MER41B full
CCCAGTAGGTCTCAGTCTCATTTT	chr16:10596132-10596332	MER41B full
CCCAGCAGGTCTCAGCCTCATTTT	chr15:90325512-90325712	MER41B full
CAAATTAGGTCCAAGTCTCATTTT	chr13:34223142-34223342
CCCAATAGGTTTCAGCCTCATTTT	chr10:14449695-14449895	MER41A full
CCCAGTAGGTTTCAGCCTCATTTT	chr5:175845313-175845513	MER41A full
CCCAGTAGGTTTCACCCTCATTTT	chr3:59091386-59091586	MER41A full
HOXA3 MYBAS1 +- 20
CCTACTGGGCTGCATTCCCAGGAGGTTAGGC	chr7:45584155-45584355	MER41B full
CCTGCTGGGCTGCATTCCCAGGAGGTTAGGC	chr15:90325441-90325641	MER41B full
CCTACTGGGCTGCATTCCCAGGCAGTTAAGG	chr10:82727345-82727545	MER41A full
CCTGCTGGGCTGCATTCCCAGGAGGTTAGGC	chr15:26271424-26271624	MER41A full
CCTATTGGGCTGCATTCCCAGGAGGTTAGGC	chr16:15581772-15581972	MER41B full
CCTACTGGGCTGCATTCCCAGGAGGTTAGGC	chr1:26034879-26035079	MER41B full
CCTGCTGGGCTGCATTCCCAGGAGGTTAGGC	chrX:3388282-3388482	MER41A full
CCTGCTGGGCTGCATTCCCAGGAGGTTAGGC	chr1:215756909-215757109	MER41B full
CCTACTGGGCTGCATTCCTAGGAGGTTAGGC	chr5:95064349-95064549	MER41B full
CCTACTGGGCAGCATTCCCAGGAAGTTAGGC	chr9:95531179-95531379	MER41B full
CCTACTGGGCTGCATTCCCAGACGGTTAGGG	chr5:175845313-175845513	MER41A full
CCTACTGGGCTGCATTCCAAGGAGGTTAGGC	chr11:47213725-47213925	MER41B full
CCTACTGGGCTGCATTCCCAGACGGTTACGG	chr11:67331141-67331341	MER41A full
HOXA3 STRE -- 29
CCCAGCAGGTCTCAGCCTCATTTTGCCTAGCCCCTAT	chr15:90325441-90325641	MER41B full
CCCAGTAGGTTTCAGCCTCATTTTACCCAGCCCCTAT	chr14:105498821-105499021	MER41A full
CCCCATATGAGCCCCAAGCATCCCTGCACGCCCCTGC	chr5:72613339-72613539
CCCAGCAGGTCTCAGCCTCATGTTACCCAGCCCCTAT	chrX:3388232-3388432	MER41A full
CCCAGCAGGTCCTAGCCCCATATTACCCAGCCCCTAT	chr10:59545469-59545669	MER41B full
CCCAGTAGGTCCCAGCCTTATTTTACCCAGCCCCTAT	chr14:24074096-24074296	MER41B full
CCCAGCAGGTCTCAGCCTCATGTTACCCAGCCCCTAT	chrX:3388282-3388482	MER41A full
CCCAGTAGGTCTCAGTCTTATGTTACTCAGCCCCTAT	chr11:77463655-77463855	MER41A full
CCAAACAGGTCCTGTCACACCCCATACGCTCCCCTCA	chr14:100040692-100040892
CCCAGTAGGTCTCAGTCTCATTTTACCCAGCCCCTGT	chr16:10596145-10596345	MER41B full
CCCAGTAGGTCTCAGCCTTATTTTACCCAGCCCCTAT	chr8:134439000-134439200	MER41B full
CCCAGTAGGTTTCAGCCTCATTTTACCCAGCCCCTAT	chr14:105498802-105499002	MER41A full
CCCAGTAGGTCTCAGCCTCATTTTACCCAGCCCCTAT	chr3:172375663-172375863	MER41A full
CCCAGCAGGTCTCAGCATCATTTTACCCAGCCCCTAT	chr17:77013734-77013934	MER41B full
CCCAGTAGGTCTCAGCCTTATTTTACCCAGCCCCTAT	chr19:16934046-16934246	MER41A full
CCCAGTAGGTCTCGACCTTATTTTACCCAGCCCCTAT	chr4:101626687-101626887	MER41A full
ACTTTTAGGGGTAGGTTTGCATAGGCCTGTCCCCTGC	chr15:90236746-90236946	LTR47A full
CCCAGCAGGTCTCAGCCTCATTTTATCCAGCCCCTGT	chr4:159015960-159016160	MER41B full
CCCAGCAGGTCTAAGCCTTATTTTACCCAGCCCCTAT	chr11:110169942-110170142	MER41B full
CCCAGTAGGTCTCAGCCTTATTTTACCCAGCCCCTAT	chr19:16934079-16934279	MER41A full
CCCAGTAGGTCTCAGTCTTATGTTACTCAGCCCCTAT	chr11:77463666-77463866	MER41A full
CCCAATAGGTCTCCGCCTCATTTTACCCAGCCCCTAT	chr16:15581772-15581972	MER41B full
CCCAGTAGGTCTCAGTCTCATTTTACCCAGCCCCTGT	chr16:10596132-10596332	MER41B full
CCCCTTAGGTTGAAGGATACAAATTCCCTGCCCCTGA	chr2:237678521-237678721
CCTAGTAGGTTTCAGCCTTATTTTACCCAGCCCCTGT	chr11:110208582-110208782	MER41B full
CCCAGCAGGTCTCAGCCTCATTTTGCCTAGCCCCTAT	chr15:90325512-90325712	MER41B full
CCCAGTAGGTCTCAGCCTCATATTACCCAGCCCCTAT	chr10:23340818-23341018	MER41B full
CCCAGTAGGTCTGAGCCTTATTTTACCCAGCCCCTAT	chr11:47213725-47213925	MER41B full
CCCAGTAGGTCTCAGCCTTATTTTACCCAGCCCCTAT	chr14:50799856-50800056	MER41B full
HOXA3 Sp1 -- 24
CCCAGTAGGTCTCAGCCTTATTTTACCCAGCCTC	chr7:45584155-45584355	MER41B full
CCCAGTAGGTCCCAGCCTTATTTTACCCAGCCCC	chr14:24074096-24074296	MER41B full
GCCTATACGACCGGACACACTTTGACCCAGCCCT	chr10:125816288-125816488
CCCAGCAGGTCTCAGCCTCATGTTACCCAGCCCC	chrX:3388282-3388482	MER41A full
CCCAGTAGGTCTCAGTCTCATTTTACCCAGCCCC	chr16:10596145-10596345	MER41B full
CCCAGTAGGTTTCAGCCTCATTTTACCCAGCCCC	chr14:105498802-105499002	MER41A full
CCCAGTAGGTCTCAGCCTCATTTTACCCAGCCCC	chr3:172375663-172375863	MER41A full
CCCAGCAGGTCTCAGCCTTATTTTACCCAGCCCC	chr6:148766263-148766463	MER41B full
CCCAGCAGGTCTCAGCATCATTTTACCCAGCCCC	chr17:77013734-77013934	MER41B full
CCCAGTAGGTCTCGACCTTATTTTACCCAGCCCC	chr4:101626687-101626887	MER41A full
CCCCTCACGGTGTGTGCATTTTGAGGCCAGCCCC	chr19:18867839-18868039
CCCAGTAGGTCTCAGCCTTATAGTACACAGCCCC	chr14:72350222-72350422	MER41B full
CCCCTTAGGTTGAAGGATACAAATTCCCTGCCCC	chr2:237678521-237678721
CCTAGTAGGTTTCAGCCTTATTTTACCCAGCCCC	chr11:110208582-110208782	MER41B full
CCCAGTAGGTCTCAGCCTCATATTACCCAGCCCC	chr10:23340818-23341018	MER41B full
CCCAGCAGGTCTCAGCATCATTTTACCCAGCCCC	chr2:203226927-203227127	MER41A full
CCCAGTAGGTCTCAGCCTTATTTTACCCAGCCCC	chr14:50799856-50800056	MER41B full
CCCAGTAGGTTTCAGCCTCATTTTACCCAGCCCC	chr14:105498821-105499021	MER41A full
CCCCATATGAGCCCCAAGCATCCCTGCACGCCCC	chr5:72613339-72613539
CCCAGCAGGTCTCAGCCTCATGTTACCCAGCCCC	chrX:3388232-3388432	MER41A full
ACTAATACGTACAGGATGGTTGCCTCCCTGCCCT	chr14:100463682-100463882
CCCAGCAGGTCCTAGCCCCATATTACCCAGCCCC	chr10:59545469-59545669	MER41B full
GCCTATACGACCGGACACACTTTGACCCAGCCCT	chr10:125816340-125816540
CCCAGTAGGTCTCAGACTTATTTTACCCAGCCCT	chr12:53398070-53398270	MER41B full
AACCTTAGGCAAATGACGAACCTCTCCCAGCCTC	chr12:122192785-122192985	MIRb full
CCCAGTAGGTCTCAGCCTTATTTTACCCAGCCCC	chr8:134439000-134439200	MER41B full
CCCAGTAGGTCTCAGCTTCATTTTACCCTGCCCG	chr14:90891125-90891325	MER41A full
CCCAGTAGGTCTCAGCCTTATTTTACCCAGCCCC	chr19:16934046-16934246	MER41A full
CCCAGCAGGTCTAAGCCTTATTTTACCCAGCCCC	chr11:110169942-110170142	MER41B full
CCCAGTAGGTCTCAGCCTTATTTTACCCAGCCCC	chr19:16934079-16934279	MER41A full
CCCAATAGGTCTCCGCCTCATTTTACCCAGCCCC	chr16:15581772-15581972	MER41B full
CCCAGTAGGTCTCAGTCTCATTTTACCCAGCCCC	chr16:10596132-10596332	MER41B full
CCCAGTAGGTTTCAGCCTTAGTGTACCCAGCCTC	chr5:95064349-95064549	MER41B full
CCCAGTAGGTCTCAGACTTATTTTACCCAGCCCT	chr12:53398090-53398290	MER41B full
CCCAGTAGGTCTGAGCCTTATTTTACCCAGCCCC	chr11:47213725-47213925	MER41B full
MEIS1 RUSH-1alpha +- 35
TGGTGACAGGCGCCTGTGATCCCAGCTACTCAGGAGGCTAAGGCA	chr13:24734368-24734568	AluSx full
CCATGACACAGCCTCAGGAGGTCCTGTTGACATGTGCCCAAGGTG	chr9:80211830-80212030	MER4A1 full
CCGTGACACAGCCTCGGGAGGTCCTGACGACATGTGTCCAAGGTG	chr21:44939928-44940128	MER4A full
CCATGACACAGCCTCAGGAGGTCCTGACAACATGTGCCCAAGTGG	chr3:52189993-52190193	MER4B full
TTGTGACAGCAGGACAGTAGGATTACTGTTTGTTGATCCATGGTC	chr6:39166351-39166551	L3 full
CCGTGACACAGCCTCAGGAGGTCCTGGTGACCTGTATCCAAGGTG	chr15:58853313-58853513	MER4D1 full
CCATGACACAGCCTCAGGACATCCTGACAACATGTGCCCAAGGTG	chr7:142817965-142818165	MER4A1_ full
CCATGACACAGCCTCAGGAGGTCCTGACGACATGTGCCCAAGGTT	chr12:98903170-98903370	MER4A full
CCATGACACAGCCTCAGGAGGTCTTGGTGACATGTGCCCAAGGTG	chr16:75163513-75163713	MER4A1 full
CCGTGACACACCCTCAGGAGGTTCTGACGACATGTGCCCAAGGTG	chr10:51541383-51541583	MER4A1 full
CCATGACACAGCCTCAGGAGGTCCTGATGACATGTGCCCAAGGCG	chr5:77071188-77071388	MER4A full
TCGTGACACAGCCTCAGGAGATCCTGAGGACTTGTGTCCAAGGTG	chr2:107378690-107378890	MER4D1 full
CCATGACACAGCCTCAGGACATCCTGACAACATGTGCCCAAGGTG	chr7:142817907-142818107	MER4A1_ full
CCATGACACAGCCTCAGGAGGTCCTGATGACCTGTGCCCAAGGTG	chr21:32864922-32865122	MER4A full
CCGTGTCAGGACAAAGCAGGGACAAGGGAGGTCACAACAAAGGAT	chr17:18106687-18106887
CCATGACACAGCCTCAGGAGGTCCTGATGACCTGTGCCCAAGGTG	chr21:32864947-32865147	MER4A full
GGGTGACAGGTGGGTTCACTGCAGAGCCAGGAGCCCCAGATGGGT	chr16:2568856-2569056
CCGTGACACAGCCTCAGGAGGTTCTGATGACATGTGCCCAAGGTA	chr14:77866656-77866856	MER4A full
CCATGACACAGCCTCAGGAGGTCCTGTTGACATGTGCCCAAGGTG	chr9:80211802-80212002	MER4A1 full
CCATGACAGGTAGGGAAACTAAGGCCTAGGATCTTTCCTAAGGTC	chr11:75036926-75037126	MIR3 partial
CAGTGACAGCAGGGGGCCACTGGACCCACCTCCATTCCCATGGAA	chr16:58678887-58679087
CCATGACACAGCCTCAGGAGGTCATGACCACATCTACCCAAGGTG	chr11:94552769-94552969	MER4A1_ full
AACTGACAGATGGGCTGGAGGAAATGGAGGGGCAGGCATAAGGAG	chr11:119777991-119778191
CCATGACACAGCTTCAGGAGGTCCTGATGACATGTGCCCAAGGTT	chr6:82971389-82971589	MER4A1 full
CCATGACACAGCCTCAGGAGGTTCTGACAACATGTGCCCAAGGTG	chr3:88070854-88071054	MER4A1 full
CTGTGACACAGCCTCAGGACGTCCTGACTATGTGTGCCCAAGGTG	chr6:161488071-161488271	MER4A1 full
CAGTGACACAGCCTCAGGAGGTCCTGATGACATGTATCCAAGGTG	chr6:24586229-24586429	MER4A full
CCGTGACACAGCCTCAGGAGGACCTGATGACATGTGCACAAGGTA	chrX:118443968-118444168	MER4A1 full
CCGTGACACAGCCTCAGGAGGTCATGATGACATGTGCCCAAGGCG	chr19:48566027-48566227	MER4A1 full
CTGTGACACAGCCTCAGGAGGTCTTGACAACAAGTGCCCAAGGTG	chr3:183088953-183089153	MER4A1_ full
CTGTGACACAGCCTCAGGACGTCCTGACTATGTGTGCCCAAGGTG	chr6:161488029-161488229	MER4A1 full
CATTGACACGGCAGAAAGAACTCATAGGTCAATCTTCACATGGTC	chr14:96077770-96077970	MIRc partial
CCGTGACACAGCCTCAGGAAGTCCTGACCACATGTGTCCAAGGTG	chr13:45942773-45942973	MER4A1 full
CCGTGACACAGCCTCAGGAGGACCTGATGACATGTGCACAAGGTA	chrX:118443942-118444142	MER4A1 full
NF-AT RUSH-1alpha +- 36
AGCAGGAAACACAGGTTTCTTCAGGTCCCAGGCCTCTGAAATGGAA	chr11:125106477-125106677
CTTTGGAAACTCTCTTTGTGTAGAATCTGCAAGTGGAGATATGGAC	chr17:22260005-22260205
AAGTGGAAAAGATAACCGTGTTTGATTAGCAATGTCTGCCATGGGC	chr9:77014336-77014536	MER117 full
CATTGGAAACCAGCTGCACATGCTAACCAACAGGCACGACAAGTTT	chr7:98569487-98569687
CGGGGGAAACACTGTCATGTACACATGGACCCCGCTGCAGAAGGAA	chr1:160786417-160786617
AAGTGGAAACGCCAGACCGGTGTGGAGCTGTACGAAGGCTATGGCC	chr16:20605074-20605274
CTGAGGAAACAGAGTCCCAGAATGAACCAGGGACTTGCCCAAGGTC	chr15:78509210-78509410	MIR partial
TTGAGGAAACTGAGGCTCAGGGAGGTTGACCTCTGTGCCCAAGGTC	chr2:11887162-11887362	MIRb full
CGCTGGAAAAGAAAAGTCTTTGGGGTTGCCCACCTGGCAGAAGGTA	chr10:76660234-76660434
CTTTGGAAACTCTCGTTGTGTAGAATCTGCAAGTGGAGATATGGAC	chr17:22252888-22253088	ALR/Alpha full
ATGAGGAAACCCAATCCCAGAGCGGTAACATGCCCTGCAGAAGGTC	chr1:113569651-113569851	MIRb full	MIRb partial
CCCAGGAAAACAAAGAGCTGAACTAGACATGTGCTTATCCAAGTTC	chr1:207072104-207072304
TCCAGGAAACAGCAGGGGAGCCAGCACTATCCAGACCACCAAGGGT	chr6:34504629-34504829
AAGAGGAAAATACCAGTGCCTCCTGAACCAACAATGAGATATGTTT	chr2:19340660-19340860
CTCTGGAAACCCTGATTCTCGTTATGTCAGAGCCTCTCCAAAGGAA	chr1:172608597-172608797
OTX TCF11 ++ 22
GATTAGAAATTATGGTTCAGGGGTCATGCAGCCTC	chr10:128381111-128381311	LTR8 full
GATTAGAAATTATGGTTTAGGGGTCATGCAGCCTC	chr9:114572729-114572929	LTR8 full
GATTAGAAATCACAGTTCAGGGGTCATGCAACCCC	chr3:160986424-160986624	LTR8 full
GATTAGAAATTATGGTTTAGGAGTCATGCAGCTGG	chr9:88759384-88759584	LTR8 full
GATTAGAAATTATGATTTAAGAGTCATGTAACTGG	chr6:4583095-4583295	LTR8 full
GCTTAGTATTCTTTAATCGTTGGTCATCAAGGGTT	chr16:81496498-81496698
GATTAGAAATCACAGTTTAGAGGTCATGCAGCCTC	chr4:6314864-6315064	LTR8 full
GATTAGAAATTACAGCTCAGAAGTCATGCAGCCAG	chr15:69843704-69843904	LTR8 full
GATTTGTTTTGCAAACTCTGAGGTCATCCTATGTT	chr1:202055078-202055278
GATTAGGAATCATGGTTTACGAGTCATGCAGCTGG	chr7:123287246-123287446	LTR8 full
GATTAGAAATTACAGTTTAGGGGTCATGCAGCCTC	chrX:100677430-100677630	LTR8 full
GATTAATAATTCATTGAGAAAGGTCATGTATGAGC	chr16:64090343-64090543
RORalpha RUSH-1alpha -+ 25
TGACCTACCCTCTGCATCCCATAGCTACCATTTCA	chr4:119744355-119744555
TGACCCAATGAATTGGTTAACAGACTTCCTTATCT	chr9:111168413-111168613	MER4D partial
TGACCTAGTGTAAACCATGAATCATTCCCATTGCT	chr22:25506749-25506949
TGACCTAGTTTATTGGTTAACAGACTTCCTTATCT	chr4:143536577-143536777	MER4D partial
TGACCCAGTATCTTGGTTAACAGACGTCCTTATCT	chr13:98925468-98925668	MER4D partial
TGACCTAGTACTAATAAGCTGGAGGGAACTTAGCA	chr7:52389688-52389888	MER39 full
TGACCCAGCGTCCCTCCGCCTCCCACACCATGTTG	chr8:1712667-1712867
TGACCCTGTTTCCCCGGGCTGGGCCACCCATCTGC	chr16:618228-618428
TGACCTACTAAGGCTCTTTTGTAGTCACCTTGTAT	chr17:4584233-4584433
TGACCCAGTGTATTGGTTAACAGAATTACTTATCT	chrX:115416853-115417053	MER4D partial
TGACCTAAATTGAGTCCACAGCCTTGCCCATTTCA	chr16:75364005-75364205
TGACCTAGTCTGTGAAGGTCAGGTTGCCCTTGGTG	chr20:2679816-2680016
TGACCCAGTATATTGGTTAACAGGCTGCCTTATCG	chr2:35522590-35522790	MER4D partial
TGACCCAGCATCCCGGAGGCTTGGGTACCTTCTGG	chr8:22605874-22606074
TGACCCAGTGTATTGGTGAACAGACTTCCTTGTCA	chr2:106763730-106763930	LTR39 partial
TGACCTAGCACTCAGTTTCTCATGTGGCCTTATGG	chr2:38722602-38722802
RORalpha1 SMAD -- 22
ATGACCTGTATCTTGTGCTGACCTCCTGTCT	chr16:1344080-1344280	MER41A full
ATGACCTGTATTTTGTGCTGACCTCCTGTCT	chr2:237875863-237876063	MER41A full
TTGACCTCCATTTAGAAAGGCAGCCCAGTCT	chr9:709293-709493
GTGACCTGTATCTTGTGCTGACCTCCTGTCT	chr1:202501372-202501572	MER41B full
GTGACCTATAACTTGTGTTGACCTCCTGTCT	chr12:53398070-53398270	MER41B full
GTGACCTGCATCTTGTGCCGACCTCCTGTCT	chr14:90891125-90891325	MER41A full
TTGACCTCTAAACTGGACCTAGGGGATGTCT	chr4:6756944-6757144
ATGACCTGTATCTTGTGCCGACCTCCTGTCT	chr1:147188730-147188930	MER41B full
GTGACCTATATCTTGTGCTGACCTCCTGTCT	chr11:110208532-110208732	MER41B full
GTGACCTGTATCTTGTGTCAGCCTCCTGTCT	chr8:41315687-41315887	MER41B full
GTGACCTGTATCTTGTGTCAGCCTCCTGTCT	chr8:41315757-41315957	MER41B full
GTGACCTGTATCTTGGGCTAATCTCCTGTCT	chr13:36602645-36602845	MER41B full
GTGACCTGTATTTTGTGCTGACCTCCTGTCT	chr20:61863551-61863751	MER41A full
GTGACCTGTATCTTGTGCTGACCTCCTGTCT	chr1:225111574-225111774	MER41A full
GTGACCTGTATCTTGTGCTGACCTCCTGTCT	chr1:202501428-202501628	MER41B full
ATGACCTGTATCTTGTGCTGACCTCCTGTCT	chr16:1344046-1344246	MER41A full
GTGACCTATATCTTGTGCTGACCTCCTGTCT	chr11:110208582-110208782	MER41B full
GTGACCTGTATCTTATGCCGATCTCCTGTCT	chr15:90325512-90325712	MER41B full
ATGACCTGTATTTTGTGCTGACCTCCTGTCT	chr2:237875837-237876037	MER41A full
GTGACCTGTATCTTGTGTTGACCTCCTGTCT	chr10:23340818-23341018	MER41B full
ATGACCTGTATCTTGTGCCAACCTCCTGTCT	chr16:28340510-28340710	MER41B full
GTGACCTATAACTTGTGTTGACCTCCTGTCT	chr12:53398090-53398290	MER41B full
RORalpha1 half-ERE -- 14
ATGACCTGTATCTTGTGCTGACCTC	chr16:1344080-1344280	MER41A full
ATGACCTGTATCTTGTGCTGACCTG	chr10:82727345-82727545	MER41A full
ATGACCTGTATTTTGTGCTGACCTC	chr2:237875863-237876063	MER41A full
GTGACCTGTATCTTGTGCTGACCTC	chr10:32468234-32468434	MER41A full
ATGACCTGTATCTCATGGTGACCTC	chr3:129413261-129413461	MER41A full
GTGACCTGTATCCTGTGCTGACCTC	chr5:95064457-95064657	MER41B full
GTGACCTGTATCTTGTGCTGACCTC	chr1:202501372-202501572	MER41B full
ATGACCTGTATCTTGTGCTGACCTC	chr11:110169972-110170172	MER41B full
ATGACCTGTATCTTGTGCTGACCTC	chr9:14895924-14896124	MER41A full
ATGACCTGTATTTTGTGCTGACCTG	chr3:170052701-170052901	MER41A full
GTGACCTGTATCTTGTGCTGACCTG	chr14:65836104-65836304	MER41B full
ATGACCTGTATCTTGTGCTGACCTC	chr9:14895965-14896165	MER41A full
ATGACCTGTATCTTGTGCTGACCTC	chr2:164483226-164483426	MER41B full
ATGACCTGTATCTTGTGCTGACCTC	chr2:164483195-164483395	MER41B full
GTGACCTATATCTTGTGCTGACCTC	chr11:110208532-110208732	MER41B full
ATGACCTGTATTTTGCGCTGACCTC	chr18:26582861-26583061	MER41A full
ATGACCTGTATCTTGTGCTGACCTC	chr11:110169942-110170142	MER41B full
ATGACCTGTATCTTGTGCTGACCTG	chr10:82727261-82727461	MER41A full
GTGACCTGTATCTTGTGCTGACCTC	chr2:75127467-75127667	MER41B full
ATGACCTGTATCTTGTGCTGACCTC	chr19:35705864-35706064	MER41A full
GTGACCTGTATTTTGTGCTGACCTC	chr20:61863551-61863751	MER41A full
GTGACCTGTATCTTGTGCTGACCTC	chr1:225111574-225111774	MER41A full
GTGACCTGTATCTTGTGCTGACCTC	chr1:202501428-202501628	MER41B full
GTGACCTATATCTTGTGCTGACCTC	chr11:110208582-110208782	MER41B full
ATGACCTGTATCTTGTGCTGACCTC	chr16:1344046-1344246	MER41A full
GTGACCTGTATCCTGTGCTGACCTC	chr5:95064349-95064549	MER41B full
ATGACCTGTATTTTGTGCTGACCTC	chr2:237875837-237876037	MER41A full
USH-1alpha TFIIA -- 30
GCCAAAGGGATGCCTGGAGGATCCTGAAATGCTGGTTTTAGA	chr12:67877718-67877918
CAAAAAGGTGTGACAGCAGGCATGCCCTTAGGTGCTCAAATA	chr11:47265084-47265284
TGACATGTGCCCAAAGTGATCAGGGTACAGCTTGCTTTTATA	chr5:43470538-43470738	MER4A full
TGACATGTGCCCAAGGCGGTTGGGATACAGCTTGCTTTTATA	chr9:74624776-74624976	MER4A full
TGACATGTGCTGAAGGTGGTCAGGGTACAGCTTGCTTTTATA	chr13:69260270-69260470	MER4A1_ full
TGACATGTACTCAGGGTGGTTGGGGTACAGCCTGCTTTTATA	chr16:2896502-2896702	MER4B full
TGACAAGGGCAGGCCCTGTTTCCCTTGGATCTTCCTTTTATG	chr8:27219497-27219697
TGACATGTGCCCAAGATGGTCAGGGTACAACTTGCTTTTATA	chr4:140598316-140598516	MER4A1_ full
ATATATGTTTTCTCTGAGGGTTTTAGAAAAGCCGGTTATATA	chr5:121679284-121679484
GTCAAAGGGCCCCAACCAGAGGTTCCCCTGGGCCCTTTCATA	chr10:3116375-3116575
RUSH-1alpha Zta +- 27
GCACATGTCGTCAGGACCTCCTGAGGCTGTGTCATGAGCA	chr18:13808877-13809077	MER4A1_ full
GCACATGTCATCAGGACCTCCTGAGGCTGTGTCACTGGCA	chr15:57260876-57261076	MER4A1_ full
GCACTTGGCAAAATGCTTTTTAGTGGATGAGCCAGTGTGA	chr1:112521443-112521643
GACCTTAGCAGCAGCTATTTACAGAGATGAGTCATGGGTT	chr12:97966181-97966381	L2a full
GCACATGTCAACAGGACCTCCTGAGGCTGTGTCATGGGTA	chr9:80211830-80212030	MER4A1 full
CAACATATCATTCTTGTCTGAAGGATCTGAGCCATGCGGG	chr4:171457943-171458143	LTR65 full
ACACATGTCGTCAGGACCTCCCGAGGCTGTGTCACGGGTT	chr21:44939928-44940128	MER4A full
GCACATGTCATCAGAGCCTCTTGAGGCTGTGTCACGGGCA	chr5:43470538-43470738	MER4A full
ACCCTTTTTGAATCACTTTGTTTTAGGTGTGTCAGAGTGA	chr11:113441804-113442004	L2c partial	L1M5 partial
GCACATGTCGTCAGGACCTCCTGAGGCTGTGTCATGGGTG	chr12:98903170-98903370	MER4A full
TCACTTTGCTTATGTTGATTAATCTTGTGTGTCAAGTTGA	chr6:140818581-140818781	MLT2B1 partial	ERVL-B4-int partial
GCACATGTCATCAGGACCTCTTGAGGCTGTGTCATGGGTG	chr15:80967898-80968098	MER4A1 full
GCACATGTCACCAAGACCTCCTGAGGCTGTGTCATGGGCA	chr16:75163513-75163713	MER4A1 full
GCACATGTCGTCAGAACCTCCTGAGGGTGTGTCACGGGGG	chr10:51541383-51541583	MER4A1 full
GCACATGTCATCAGGACCTCCTGAGGCTGTGTCATGGGCA	chr5:77071188-77071388	MER4A full
GCACATGTCATCAGGACCTGCTAAGCCTGTGTCACAGGCA	chr7:124897936-124898136	MER4A1 full
GGCCTTGGGCAGTGTCTGTGGCCTCCCTGAGTCACAGTGA	chr17:25907585-25907785	MIR full
GCACATGTCATCAAGACCTCCTGAGGCTGTGTCACGGGCA	chr12:55318543-55318743	MER4A1_ full
TTCCTTGTATTACAAAATAAACAAGTCTGAGTCATAATAA	chrX:130699933-130700133
TCACTTAGGGAGGTCACGGCGTTCTGCTGTGCCAGCCGCA	chr8:27315713-27315913
GCACATGTCATCAGAACCTCCTGAGGCTGTGTCACGGGCA	chr14:77866656-77866856	MER4A full
GCACATGTCAACAGGACCTCCTGAGGCTGTGTCATGGGTA	chr9:80211802-80212002	MER4A1 full
GGCCTTGGGCAGTGTCTGTGGCCTCCCTGAGTCACAGTGA	chr17:25907625-25907825	MIR full
GTACATGTCATCAGGACCTCCTGAGGCTGTGCCATGGGTG	chr5:114695267-114695467	MER4B full
GAACTTGGCCAGGTCCGAGGGCCTGACTGTGTCACAGGCA	chr19:4388738-4388938
GCACATGTCATCAGGACCTCCTGAGGTTGTGTCATGGGCA	chr10:67645774-67645974	MER4A1 full
GCACATGTCATCAGGTCCTCCTGAGGCTGTGTCACGGGCA	chrX:118443968-118444168	MER4A1 full
GCACATGTCATCATGACCTCCTGAGGCTGTGTCACGGTTG	chr19:48566027-48566227	MER4A1 full
TCACTTTGCTTATGTTGATTAATCTTGTGTGTCAAGTTGA	chr6:140818565-140818765	MLT2B1 partial	ERVL-B4-int partial
GCACATGTCATCAGGACCTCCTGAGGTTGTGTCATGGGCA	chr10:67645797-67645997	MER4A1 full
CCACATTGGTCTCAGGGGTTGATGAACTGTGTCATGGGCT	chr15:101979681-101979881
ACACATGTCACCAAAACCTCCTGAGTCTGTGTCATGGGCA	chr5:105207778-105207978	MER4A full
TCCCTTGGGGTCCTCAGCAGCCCCATCTGTGCAATGGGGA	chr5:139038245-139038445
ACACATGTGGTCAGGACTTCCTGAGGCTGTGTCACGGGCG	chr13:45942773-45942973	MER4A1 full
GCACATGTCATCAGGTCCTCCTGAGGCTGTGTCACGGGCA	chrX:118443942-118444142	MER4A1 full
RUSH-1alpha Zta +- 35
CACCTTGGGCACATGTCGTCAGGACCTCCTGAGGCTGTGTCATGAGCA	chr18:13808877-13809077	MER4A1_ full
CACCTTGGGCACATGTCAACAGGACCTCCTGAGGCTGTGTCATGGGTA	chr9:80211830-80212030	MER4A1 full
CACCTTGGTTACATGTCGTCAAGACCTCCTGAGGCTGTGTCAAGGCTA	chr10:76966794-76966994	MER4A1 full
CACCTTGGCCTCCTGAATTATTGGGATTACAGGCATGAGCCAACATGT	chr5:142974520-142974720	FRAM full
GGCCTTGGCCTCCCAAAGTGCTGAAATTACAGGTGTGAGCCACTGCGT	chr18:72673290-72673490	AluJb full
CACCTTGGACACATGTCGTCAGGACCTCCCGAGGCTGTGTCACGGGTT	chr21:44939928-44940128	MER4A full
CCACTTGGGCACATGTTGTCAGGACCTCCTGAGGCTGTGTCATGGGTG	chr3:52189993-52190193	MER4B full
GACCTTGTGGTGACCCGCGCTGAAGGCTTACAGAGTGAGTCATGCGGG	chr20:34673713-34673913
CACCTTGGATACAGGTCACCAGGACCTCCTGAGGCTGTGTCACGGTAA	chr15:58853313-58853513	MER4D1 full
CACCTTGGGCACATGTTGTCAGGATGTCCTGAGGCTGTGTCATGGGTG	chr7:142817965-142818165	MER4A1_ full
AACCTTGGGCACATGTCGTCAGGACCTCCTGAGGCTGTGTCATGGGTG	chr12:98903170-98903370	MER4A full
CACCTTGGGCACATGTCACCAAGACCTCCTGAGGCTGTGTCATGGGCA	chr16:75163513-75163713	MER4A1 full
GAACTTTGACTGTTTGGGAAGGACAGTTGACAAGGTGAGTCATGATGT	chr1:218651780-218651980	L3b partial
ACCCATCGCCTGGATCTAGTGCTCCCATCCAGGCCTGTGTAACAGGTT	chr2:103104791-103104991
CACCTTGGGCACATGTCGTCAGAACCTCCTGAGGGTGTGTCACGGGGG	chr10:51541383-51541583	MER4A1 full
CGCCTTGGGCACATGTCATCAGGACCTCCTGAGGCTGTGTCATGGGCA	chr5:77071188-77071388	MER4A full
CACCTTGGACACAAGTCCTCAGGATCTCCTGAGGCTGTGTCACGAGCA	chr2:107378690-107378890	MER4D1 full
TGCCTTGGCCTCGCAGAGTGCTGGGATTACAGGCTTGAGCCACCACGA	chr22:50326648-50326848		AluSx full
CACCTTGGGCACATGTTGTCAGGATGTCCTGAGGCTGTGTCATGGGTG	chr7:142817907-142818107	MER4A1_ full
CACCTTGGGCACATGTCATCAGGACCTGCTAAGCCTGTGTCACAGGCA	chr7:124897936-124898136	MER4A1 full
CACCTTGGGCACAGGTCATCAGGACCTCCTGAGGCTGTGTCATGGGCA	chr21:32864922-32865122	MER4A full
GACCTTCGATAACGTCCCTGCCGTCGGCTCAAACCTGAGTCACTGTGT	chr18:20051788-20051988
CACCTTGGGCACAGGTCATCAGGACCTCCTGAGGCTGTGTCATGGGCA	chr21:32864947-32865147	MER4A full
GACCTTGTGGTGACCCGCGCTGAAGGCTTACAGAGTGAGTCATGCGGG	chr20:34673721-34673921
CACCTTGGGCTTCTGTCATCAGGAACTCCTGAGGCTGTGTCACCGGTG	chr1:191119308-191119508	MER4A1_ full
ACCCATTGGGGTGAGCAGGAGGCCGTGCCAGGCCCTGAGTCATTCGGA	chr2:241833192-241833392
CACCTTGGGCACATGTCAACAGGACCTCCTGAGGCTGTGTCATGGGTA	chr9:80211802-80212002	MER4A1 full
TACCTTGGGCACATGTCATCAGAACCTCCTGAGGCTGTGTCACGGGCA	chr14:77866656-77866856	MER4A full
GTACATTGGGGCTGGGGACTGGGACATTCCTTCAGTGTGCAAGTGTTT	chr2:103141565-103141765
CCACTTGGCCAGTCATAATGAAATTACTTGACCTCTGAGTCACCATCT	chr9:22210390-22210590	MIRc full
CACCTTGGGTAGATGTGGTCATGACCTCCTGAGGCTGTGTCATGGGCA	chr11:94552769-94552969	MER4A1_ full
AAACATTTCACCTGAGGCCCTGTTCCAGAAGGAAGTGAGTCATGGCCA	chr1:223853328-223853528
TACCTTGGGTACATGTCATCAGGACCTCCTGAGGCTGTGCCATGGGTG	chr5:114695267-114695467	MER4B full
ACCCATCGCCTGGATCTAGTGCTCCCATCCAGGCCTGTGTAACAGGTT	chr2:103104670-103104870
CCACTTGGCTCTCCAAAGTACTGGGATTACAAGCGTGAGCCACCATGT	chr21:43811275-43811475	FLAM_C full
CACCTTGGGCACATGTTGTCAGAACCTCCTGAGGCTGTGTCATGGGTT	chr3:88070854-88071054	MER4A1 full
TACCTTGGCCTCACAAAGTGCTGGGATTACAGGCATGAGTCACCGTGT	chr16:10627581-10627781	AluSq full
CACCTTGGATACATGTCATCAGGACCTCCTGAGGCTGTGTCACTGGTG	chr6:24586229-24586429	MER4A full
CACCTTGGGCACACATAGTCAGGACGTCCTGAGGCTGTGTCACAGGCG	chr6:161488071-161488271	MER4A1 full
TACCTTGTGCACATGTCATCAGGTCCTCCTGAGGCTGTGTCACGGGCA	chrX:118443968-118444168	MER4A1 full
TACCTTGGGCACATGTCATCAGGACCTCCTGAGGTTGTGTCATGGGCA	chr10:67645774-67645974	MER4A1 full
CACCTTGGGCACATGTGGTCAGGACCTCCTGAGACTGTGTCATGGGCA	chr11:101314520-101314720	MER4B full
CGCCTTGGGCACATGTCATCATGACCTCCTGAGGCTGTGTCACGGTTG	chr19:48566027-48566227	MER4A1 full
GACCTTCGATAACGTCCCTGCCGTCGGCTCAAACCTGAGTCACTGTGT	chr18:20051841-20052041
CACCTTGGGCACTTGTTGTCAAGACCTCCTGAGGCTGTGTCACAGGTG	chr3:183088953-183089153	MER4A1_ full
TACCTTGGGCACATGTCATCAGGACCTCCTGAGGTTGTGTCATGGGCA	chr10:67645797-67645997	MER4A1 full
AAACATTTCACCTGAGGCCCTGTTCCAGAAGGAAGTGAGTCATGGCCA	chr1:223853312-223853512
CACCTTGGGCACACATAGTCAGGACGTCCTGAGGCTGTGTCACAGGCG	chr6:161488029-161488229	MER4A1 full
GTACATTGGGGCTGGGGACTGGGACATTCCTTCAGTGTGCAAGTGTTT	chr2:103141529-103141729
CACCTTGGACACATGTCACCAAAACCTCCTGAGTCTGTGTCATGGGCA	chr5:105207778-105207978	MER4A full
CACCTTGGACACATGTGGTCAGGACTTCCTGAGGCTGTGTCACGGGCG	chr13:45942773-45942973	MER4A1 full
GCCCTTGGCGGTGACAGGGAAATGTCTGCTGGCGGTGAGCCAGGGGCA	chr5:6766746-6766946
CTCCATGGGGGCAGGCCTCTTGTTATCTGAAAGGGTGAGTCAAACTGG	chr11:67917654-67917854
TACCTTGTGCACATGTCATCAGGTCCTCCTGAGGCTGTGTCACGGGCA	chrX:118443942-118444142	MER4A1 full
RUSH-1alpha p300 -- 19
ACAGAAGGTTTCCTGGAGGCAATCACTCCCTGG	chr9:134620319-134620519	LTR3A full
GGAAATGTGGCGTACGGAAGACCCACTCCCCGG	chr17:33478178-33478378	LSU-rRNA_Hsa full
GCAGAAGGTTTGCTGGAGGCAATCACTCCCTGG	chr19:29185908-29186108	LTR3A full
AGATATGGGAATGCACAGACCCACACTCCTGCC	chr7:157198035-157198235
CCAGAAGGTTTGCTGAGGGCAATCACTCCCTGG	chr12:61078790-61078990	LTR3 full
CCAGAAGGTTTGCTGAGGGCGGTCACTCCCTGG	chr19:52054450-52054650	LTR3A full
ACAGAAGGTTTGCTGGAGGCAATCACTCCCTGG	chr3:14271279-14271479	LTR3A full
GGCAAAGGTCCCACTTGCAGACACACTCCTCCT	chr9:110502265-110502465
ACAGAAGGTTTGCTGGAGGCAATCACTCCCTGG	chrX:73401847-73402047	LTR3A full
CCAGAAGGTATGCTGAGTGCAATCACTCCCTGG	chr1:103298831-103299031	LTR3 full
CCAGAAGGTTTGCTGAGGGCAATCACTCCCTGG	chr19:7844693-7844893	LTR3 full
GGCCATGGCTGGGCAGGAAGATCCACTCCCTGC	chr9:116227875-116228075

## Sheet: Table S6
TE	conserved/count
MIRb	55/488
MIR	32/309
L2a	27/369
MIRc	26/233
MIR3	25/172
L2b	22/284
L2c	21/269
dust	16/1159
MER20	13/52
MER5B	9/42
MER5A	9/48
MER58A	9/32
L3	9/68
LTR33	8/42
trf	6/910
L2	6/82
MLT1C	6/28
MLT1H	5/32
MER63A	4/11
MLT1I	4/24
MLT1D	4/19
L1M4	3/17
MLT1H2	3/14
LTR78	3/11
MER31A	3/20
MLT1A0	3/12
MLT1E2	3/7
MLT1J1	3/9
MLT1N2	3/19
LTR33A_	3/9
LTR40a	3/20
LTR53	3/8
LTR16A1	3/17
MER77	3/22
MLT1F2	3/11
MER117	3/12
L1MC3	3/17
Tigger15a	3/9
MamRep605	3/13
MER3	2/8
MER81	2/5
LFSINE_Vert	2/8
MER54A	2/6
MLT1G1	2/6
L1MC4	2/25
MLT1F1	2/8
Plat_L3	2/13
L1MC4a	2/21
MER74B	2/4
CR1_Mam	2/4
MER94	2/6
L1MC5	2/9
LTR55	2/4
MLT1L	2/25
LTR16C	2/24
MamRep564	2/4
LTR88c	2/4
MLT2B4	2/21
MER5A1	2/23
MLT2B1	2/15
MLT1K	2/48
LTR65	2/5
LTR16A	2/30
AmnSINE1	2/6
LTR85a	2/6
Eulor8	1/2
LTR16B2	1/3
MER102c	1/5
MER58D	1/3
ERVL-B4-int	1/8
LTR16D	1/1
MER20B	1/4
MER45B	1/4
MER90a	1/3
L1MEc	1/8
X6B_LINE	1/3
MER110A	1/1
MLT2D	1/9
MER91A	1/17
AmnSINE2	1/1
MER34A1	1/2
MER45C	1/7
L1MCc	1/4
MLT1F	1/8
LTR40b	1/4
Tigger6a	1/1
Charlie7	1/3
MER57E1	1/2
LTR33B	1/4
MER115	1/5
LTR37B	1/5
Kanga1c	1/2
MER34	1/4
Charlie19a	1/3
MamRep434	1/6
LTR75	1/6
LTR50	1/3
MER67B	1/1
MER82	1/4
MamRep38	1/1
MER70A	1/3
Charlie8	1/7
MLT1A1	1/4
MLT2F	1/4
ORSL	1/2
MER53	1/7
Charlie13b	1/1
MLT1G	1/6
MER21C	1/8
LTR88b	1/5
L4	1/18
L1MB3	1/5
Eulor6D	1/1
MER58B	1/7
Eulor5A	1/1
Tigger13a	1/3
MamGypLTR3	1/4
MamGypLTR1b	1/4
MLT1B	1/9
MER131	1/1
X3_LINE	1/3
Tigger12c	1/4
MER45R	1/2
MamGypLTR1a	1/1

## Sheet: Table S7
TE	conserved/count
MIRb	69/625
MIR	50/393
MIRc	34/304
L2a	32/379
MIR3	24/214
L2c	21/286
L2b	21/292
dust	17/1076
L3	13/103
MER20	12/59
L2	8/101
MER5A	7/52
trf	7/840
MLT1C	7/35
MER5B	6/27
MER58A	6/36
LTR33	5/31
LTR16A	5/32
Tigger15a	5/13
MamRep605	5/19
L1MC4	4/44
MLT1N2	4/18
MLT1I	4/31
LTR40a	4/17
LTR53	4/5
MLT1D	4/26
MLT1H	4/27
AmnSINE1	4/7
MER20B	3/6
L3b	3/13
MLT1K	3/59
L4	3/32
MER58C	3/8
L1MC4a	3/22
MER31A	3/16
LTR78	3/11
MLT1F	3/11
MLT1J1	3/13
MER34	3/8
MLT2B4	3/25
MER5A1	3/26
MLT1B	3/10
Charlie2a	2/6
MER54A	2/5
MER90a	2/5
MLT1G1	2/8
L1M4	2/14
MLT1H2	2/10
L1MC5	2/19
LTR55	2/3
LTR40b	2/8
MLT1L	2/26
LTR33A_	2/6
Kanga1c	2/4
MER82	2/7
MER70A	2/8
MER117	2/8
L1MC3	2/22
Tigger13a	2/6
LTR85a	2/9
MamGypLTR1a	2/2
MER81	2/21
LFSINE_Vert	2/8
LTR37A	2/3
LTR40c	2/7
CR1_Mam	2/7
MLT1J	2/19
MER91A	2/15
MLT1E2	2/5
MER94	2/10
MamRep564	2/5
MLT1J2	2/16
HAL1-2a_MD	2/10
LTR88c	2/3
MLT1F2	2/5
MER53	2/4
LTR65	2/7
Charlie1a	1/3
MER58D	1/3
ERVL-B4-int	1/13
HAL1-3A_ME	1/9
MLT1E3	1/1
L1M4b	1/5
MER112	1/5
MLT1F1	1/11
MER91B	1/1
Plat_L3	1/11
LTR86B2	1/1
MER5C1	1/1
MLT1A	1/3
MER68	1/8
MER34A1	1/2
UCON8	1/2
LTR16C	1/16
MER57E1	1/1
L1MA9	1/2
Kanga1b	1/1
MER115	1/3
Charlie22a	1/2
L1MC1	1/8
L1MD3	1/7
LTR75	1/11
LTR82B	1/8
MLT1-int	1/2
MamRep38	1/4
MLT2F	1/4
MamGypLTR2c	1/1
MER21C	1/8
ORSL-2a	1/3
MER46C	1/8
Eulor5A	1/1
MamGypLTR3	1/4
LSU-rRNA_Hsa	1/21
L1M6	1/6
X3_LINE	1/2
X7C_LINE	1/1
L1MB4	1/1
Eulor8	1/3
LTR16D	1/1
Charlie14a	1/1
LTR69	1/3
MLT1A0	1/8
MER74B	1/2
MER74A	1/10
AmnSINE2	1/1
MER63A	1/11
LTR84a	1/2
Tigger10	1/4
L1M5	1/36
LTR37B	1/2
Charlie16a	1/3
MER77	1/17
LTR50	1/1
MER67B	1/1
L1ME4a	1/26
Tigger9b	1/2
Charlie13b	1/1
L1MD2	1/7
MER58B	1/10
MamGypLTR1b	1/2
UCON27	1/1
MER121	1/2
Tigger14a	1/3

## Sheet: Table S8
Single repeats and classes enriched in CM dataset and conserved in mouse
Single repeats
None
Classes
Class	GO term	p-value
LTR/ERVL	chemotaxis	5.4E-4
	Small chemokine, C-C group, conserved site	2.6E-4
	taxis	5.4E-4
	Small chemokine, interleukin-8-like	6.9E-4
	SCY	8.8E-4
	chemokine activity	9.3E-4
	chemokine receptor binding	1.1E-3
	locomotory behavior	2.5E-3
	cell-cell signaling	2.7E-3

## Sheet: Table S9
Single repeats and classes enriched in E2T dataset and conserved in mouse
Single repeats
Repeat	GO term	P-value
MER20.	Intermediate filament protein, conserved site	1.0E-7
	Intermediate filament	1.2E-7
	Keratin, type I	1.2E-6
	intermediate filament	4.8E-6
	intermediate filament cytoskeleton	5.3E-6
	Filament	1.2E-5
	Intermediate filament protein	1.3E-5
	structural constituent of cytoskeleton	2.1E-5
	structural molecule activity	5.6E-5
	keratin	8.6E-5
	cytoskeletal part	2.2E-4
	coiled coil	7.0E-4
	cytoskeleton	1.3E-3
	non-membrane-bounded organelle	3.3E-3
	intracellular non-membrane-bounded organelle	3.3E-3
MIR3	guanyl-nucleotide exchange factor activity	8.3E-3
	regulation of Ras protein signal transduction	9.9E-3
Classes
Class	GO term	P-value
LTR/ERVL	chemotaxis	8.7E-5
	taxis	8.7E-5
	Small chemokine, C-C group, conserved site	1.2E-4
	Small chemokine, interleukin-8-like	3.2E-4
	locomotory behavior	4.3E-4
	chemokine activity	5.4E-4
	SCY	5.5E-4
	chemokine receptor binding	6.2E-4
	behavior	2.0E-3
	cell-cell signaling	4.1E-3
	cytokine	6.4E-3
	cytokine activity	9.3E-3
SINE/MIR	GTPase regulator activity	6.5E-5
	nucleoside-triphosphatase regulator activity	7.8E-5
	small GTPase regulator activity	1.2E-4
	regulation of Ras protein signal transduction	5.9E-4
	Pleckstrin homology	7.0E-4
	PH	8.4E-4
	regulation of Rho protein signal transduction	1.5E-3
	regulation of small GTPase mediated signal transduction	1.5E-3
	Guanine-nucleotide dissociation stimulator, CDC24, conserved site	4.6E-3
	Pleckstrin homology-type	5.7E-3
	Dbl homology (DH) domain	6.0E-3
	RhoGEF	6.7E-3
	Rho guanyl-nucleotide exchange factor activity	7.7E-3
	guanyl-nucleotide exchange factor activity	9.6E-3
	RhoGAP	6.2E-3

[truncated: 2 more sheets: Table S10, Table S11]
